# Supplementary material for: Assessing the Value of DNA Barcodes for Molecular Phylogenetics: Effect of Increased Taxon Sampling in Lepidoptera
Source: PLoS One. 2011 Sep 9;6(9):e24769. doi: 10.1371/journal.pone.0024769 (PMC3170384; doi:10.1371/journal.pone.0024769)
Supplement: Table S1 — Details of the sampling schemes and concordance groups used in the study, and the mean p-distances within each concordance group and the entire datamatix for each sample. (XLS) [file pone.0024769.s001.xls]

## Sheet: Sheet1
Family	# spp in world [32]	# spp with a barcode availablea	Sampling level 1)		Sampling level 2)		Sampling level 3)		Sampling level 4)		Sampling level 5)
			≤100spp/family		≤200spp/family		≤300spp/family		≤400spp/family		≤500spp/family
			# spp included	Mean p-distance	# spp included	Mean p-distance	# spp included	Mean p-distance	# spp included	Mean p-distance	# spp included	Mean p-distance
Mimallonidae	200	13	13	0.109	13	0.109	13	0.109	13	0.109	13	0.109
Lasiocampidae	1512	69	69	0.123	69	0.123	69	0.123	69	0.123	69	0.123
Bombycidae	351	29	29	0.121	29	0.121	29	0.121	29	0.121	29	0.121
Saturniidae	1535	166	100	0.131, 0.133	166	0.132	166	0.132	166	0.132	166	0.132
Sphingidae	1348	457	100	0.106, 0.106	200	0.106, 0.107	300	0.106, 0.107	400	0.106, 0.106	457	0.106
Hedylidae	40	17	17	0.098	17	0.098	17	0.098	17	0.098	17	0.098
Hesperiidae	3500	510	100	0.122, 0.120	200	0.120, 0.122	300	0.122, 0.121	400	0.121, 0.122	500	0.122, 0.122
Papilionidae	612	209	100	0.119, 0.119	200	0.119, 0.119	209	0.119	209	0.119	209	0.119
Pieridae	1049	211	100	0.144, 0.142	200	0.142, 0.142	211	0.142	211	0.142	211	0.142
Lycaenidaeb	6528	404	100	0.101, 0.094	200	0.097, 0.100	300	0.098, 0.0098	400	0.098, 0.098	404	0.098
Nymphalidae	5772	1021	100	0.132, 0.129	200	0.131, 0.133	300	0.133, 0.132	400	0.133, 0.134	500	0.134, 0.133
Drepanidae	652	5	5	0.098	5	0.098	5	0.098	5	0.098	5	0.098
Uraniidae	698	6	6	0.109	6	0.109	6	0.109	6	0.109	6	0.109
Geometridae	21093	715	100	0.112, 0.114	200	0.114, 0.117	300	0.118, 0.116	400	0.116, 0.115	500	0.115, 0.115
Notodontidae	3546	372	100	0.122, 0.121	200	0.121, 0.120	300	0.120, 0.118	372	0.12	372	0.12
Noctuidaec	42030	1223	100	0.109, 0.111	200	0.110, 0.109	300	0.109, 0.108	400	0.109, 0.108	500	0.109, 0.109
TOTAL	91334	5427	1139	0.138, 0.138	2105	0.138, 0.139	2825	0.138, 0.137	3497	0.137, 0.137	3958	0.137, 0.137
aMany of these species are not yet associated with Linnaean names.
bRiodininae species were not included given current uncertainty over family level status [28], [53].
cArctiinae and Lymantrinae species were not included given current uncertainty over family level status [52].
