# Supplementary material for: Assessing the Value of DNA Barcodes for Molecular Phylogenetics: Effect of Increased Taxon Sampling in Lepidoptera
Source: PLoS One. 2011 Sep 9;6(9):e24769. doi: 10.1371/journal.pone.0024769 (PMC3170384; doi:10.1371/journal.pone.0024769)
Supplement: Table S2 — List of taxa used in the study. (XLS) [file pone.0024769.s002.xls]

## Sheet: Sheet1
BOLD Process ID	BOLD Specimen ID	Genus	Species	Family
BLPAB929-06	06-SRNP-101868	Psychocampa	biolep01	Mimallonidae
BLPAF139-07	06-SRNP-104838	Lacosoma	ladema	Mimallonidae
BLPAF791-07	06-SRNP-105490	Trogoptera	rumina	Mimallonidae
BLPAG496-07	06-SRNP-106135	Druentia	zikana	Mimallonidae
BLPBA347-07	06-SRNP-107490	Lacosoma	maldera	Mimallonidae
BLPBB159-07	06-SRNP-108242	Cicinnus	biolep01	Mimallonidae
BLPBD514-07	07-SRNP-100513	Cicinnus	dulcis	Mimallonidae
BLPBF188-07	07-SRNP-102067	Lacosoma	COI5'	Mimallonidae
BLPBF294-07	07-SRNP-102173	Psychocampa	prominens	Mimallonidae
BLPBF295-07	07-SRNP-102174	Ciccinus	joanna	Mimallonidae
BLPBG358-07	07-SRNP-103177	Druentia	inscita	Mimallonidae
BLPBH144-07	07-SRNP-103903	Trogoptera	salvita	Mimallonidae
BLPCO924-08	08-SRNP-104401	Mimallo	amilia	Mimallonidae
BLPAG359-07	06-SRNP-105998	Apotolype	Janzen02	Lasiocampidae
BLPCJ365-08	07-SRNP-113430	Apotolype	Janzen03	Lasiocampidae
BLPAF138-07	06-SRNP-104837	Apotolype	Janzen04	Lasiocampidae
BLPAE763-06	06-SRNP-104522	Apotolype	Janzen05	Lasiocampidae
BLPCA396-08	07-SRNP-105001	Artace	cribrariaDHJ01	Lasiocampidae
BLPCC653-08	07-SRNP-107138	Artace	cribrariaDHJ02	Lasiocampidae
MHMXA117-06	97-SRNP-1811	Artace	cribrariaDHJ03	Lasiocampidae
BLPCJ214-08	07-SRNP-113279	Artace	cribrariaDHJ04	Lasiocampidae
BLPBG873-07	07-SRNP-103692	Euglyphis	albigrisea	Lasiocampidae
BLPBD880-07	07-SRNP-100879	Euglyphis	amathuriaDHJ01	Lasiocampidae
MHMXG389-07	01-SRNP-1887	Euglyphis	amathuriaDHJ02	Lasiocampidae
BLPBF853-07	07-SRNP-102732	Euglyphis	asapha	Lasiocampidae
MHAOA042-06	02-SRNP-3706	Euglyphis	bardaDHJ01	Lasiocampidae
BLPBD881-07	07-SRNP-100880	Euglyphis	bardaDHJ02	Lasiocampidae
BLPCG656-08	07-SRNP-110901	Euglyphis	biolep01	Lasiocampidae
BLPBC767-07	06-SRNP-109790	Euglyphis	biolep02	Lasiocampidae
BLPBG872-07	07-SRNP-103691	Euglyphis	biolep03	Lasiocampidae
MHMXD181-06	06-SRNP-2000	Euglyphis	braganzoidesDHJ01	Lasiocampidae
MHMXD180-06	06-SRNP-3386	Euglyphis	braganzoidesDHJ02	Lasiocampidae
BLPCF518-08	07-SRNP-109823	Euglyphis	carola	Lasiocampidae
MHMXQ386-08	07-SRNP-3106	Euglyphis	charax	Lasiocampidae
MHMXC338-06	05-SRNP-31670	Euglyphis	definita	Lasiocampidae
MHMXQ390-08	07-SRNP-35900	Euglyphis	deusta	Lasiocampidae
MHMXB077-06	05-SRNP-7889	Euglyphis	directa	Lasiocampidae
BLPAC764-06	06-SRNP-102643	Euglyphis	durtea	Lasiocampidae
MHMXB080-06	03-SRNP-9413	Euglyphis	fibra	Lasiocampidae
MHAOA116-06	04-SRNP-49580	Euglyphis	gutturalis	Lasiocampidae
MHMXD906-06	06-SRNP-45503	Euglyphis	Janzen01	Lasiocampidae
MHMXG801-07	06-SRNP-6754	Euglyphis	Janzen06	Lasiocampidae
BLPCE729-08	07-SRNP-109094	Euglyphis	Janzen16	Lasiocampidae
BLPCB129-08	07-SRNP-105674	Euglyphis	Janzen30	Lasiocampidae
MHMXQ394-08	07-SRNP-36237	Euglyphis	lankesteri	Lasiocampidae
MHMXL801-07	07-SRNP-40118	Euglyphis	lepta	Lasiocampidae
BLPCG333-08	07-SRNP-110578	Euglyphis	libnites	Lasiocampidae
MHMXQ385-08	07-SRNP-2173	Euglyphis	mariaDHJ01	Lasiocampidae
MHAOA168-06	01-SRNP-2406	Euglyphis	mariaDHJ02	Lasiocampidae
MHMXB033-06	05-SRNP-35353	Euglyphis	mariaDHJ03	Lasiocampidae
MHAOA164-06	01-SRNP-2076	Euglyphis	melancholica	Lasiocampidae
MHMXG793-07	06-SRNP-7816	Euglyphis	Montero04	Lasiocampidae
MHMXQ395-08	07-SRNP-45824	Euglyphis	obliterata	Lasiocampidae
BLPAC255-06	06-SRNP-102134	Euglyphis	ornata	Lasiocampidae
MHMXB937-06	03-SRNP-26286	Euglyphis	phyllisDHJ01	Lasiocampidae
MHMXL800-07	07-SRNP-55631	Euglyphis	phyllisDHJ02	Lasiocampidae
BLPCK032-08	07-SRNP-114037	Euglyphis	rundala	Lasiocampidae
MHMXG800-07	06-SRNP-6609	Euglyphis	scaptia	Lasiocampidae
MHMXB043-06	06-SRNP-45065	Euglyphis	sonia	Lasiocampidae
BLPBF203-07	07-SRNP-102082	Euglyphis	submarginalis	Lasiocampidae
BLPBG875-07	07-SRNP-103694	Euglyphis	zurcheri	Lasiocampidae
GBGL0379-06	AM397633	Lasiocampa	tripolitania	Lasiocampidae
BLTIB788-08	BL1205	Malacosoma	americana	Lasiocampidae
XAD779-05	2005-ONT-578	Malacosoma	disstria	Lasiocampidae
MHAOA031-06	02-SRNP-3705	Nesara	caramina	Lasiocampidae
BLPBF201-07	07-SRNP-102080	Nesara	casada	Lasiocampidae
MHAOA030-06	01-SRNP-7148	Nesara	francesca	Lasiocampidae
MHAOA020-06	00-SRNP-21564	Nesara	Janzen01	Lasiocampidae
LPSOB439-08	PPBP-1438	Phyllodesma	americana	Lasiocampidae
BLPAC426-06	06-SRNP-102305	Prorifrons	antonia	Lasiocampidae
MHAOA060-06	03-SRNP-3664	Prorifrons	Janzen05	Lasiocampidae
MHAOA061-06	96-SRNP-372	Prorifrons	rufescens	Lasiocampidae
BLPCF478-08	07-SRNP-109783	Prorifrons	rufescensDHJ01	Lasiocampidae
BLPCF479-08	07-SRNP-109784	Prorifrons	rufescensDHJ02	Lasiocampidae
BLPBD513-07	07-SRNP-100512	Prorifrons	tremula	Lasiocampidae
MHMXG804-07	06-SRNP-6544	Titya	synoecura	Lasiocampidae
BLPCG335-08	07-SRNP-110580	Tolype	biolep02	Lasiocampidae
BLPCB130-08	07-SRNP-105675	Tolype	biolep03	Lasiocampidae
BLPCE187-08	07-SRNP-108552	Tolype	biolep04	Lasiocampidae
BLPCC223-08	07-SRNP-106708	Tolype	nana	Lasiocampidae
XAH237-05	2005-ONT-1820	Tolype	velleda	Lasiocampidae
MHMXA107-06	96-SRNP-3485	Tytocha	lineata	Lasiocampidae
BLPAA371-06	06-SRNP-100370	Quentalia	cameloi	Bombycidae
BLPAB150-06	06-SRNP-101089	Apatelodes	pandara	Bombycidae
BLPAB173-06	06-SRNP-101112	Quentalia	surynorta	Bombycidae
BLPAB934-06	06-SRNP-101873	Drepatelodes	nr. umbrilinea	Bombycidae
BLPAE159-06	06-SRNP-103918	Epia	casnonia	Bombycidae
BLPAE455-06	06-SRNP-104214	Apatelodes	pandarioides	Bombycidae
BLPAF140-07	06-SRNP-104839	Rolepa	nigrostriga	Bombycidae
BLPAF141-07	06-SRNP-104840	Apatelodes	firmiana	Bombycidae
BLPAH475-07	06-SRNP-107054	Colla	rhodope	Bombycidae
BLPBA131-07	06-SRNP-107274	Ephoria	lybia	Bombycidae
BLPBA782-07	06-SRNP-107925	Apatelodes	tuisa	Bombycidae
BLPBB155-07	06-SRNP-108238	Olceclostera	bifenestrata	Bombycidae
BLPBB542-07	06-SRNP-108625	Colla	coelestis	Bombycidae
BLPBB543-07	06-SRNP-108626	Anticla	antica	Bombycidae
BLPBC078-07	06-SRNP-109101	Epia	muscosa	Bombycidae
BLPBE050-07	07-SRNP-100989	Apatelodes	merlona	Bombycidae
BLPBF296-07	07-SRNP-102175	Apatelodes	albipunctata	Bombycidae
BLPBH136-07	07-SRNP-103895	Apatalodes	paratina	Bombycidae
BLPBH248-07	07-SRNP-104007	Phiditia	cuprea	Bombycidae
GBGL0493-06	AY301620	Bombyx	mandarina	Bombycidae
GBGL3661-06	DQ415451	Theophila	religiosa	Bombycidae
GBGL3876-07	EF514893	Bombyx	mori	Bombycidae
MHAXA001-06	05-SRNP-24170	Zanola	fieldi	Bombycidae
MHAXA018-06	99-SRNP-4004	Zanola	verago	Bombycidae
MHAXA020-06	04-SRNP-46467	Sorocaba	Janzen01	Bombycidae
MHAXA040-06	05-SRNP-45732	Phiditia	lucernaria	Bombycidae
MHAXA061-06	05-SRNP-34555	Apatelodes	costaricensis	Bombycidae
MHAXA090-06	02-SRNP-29509	Quentalia	chromanaDHJ02	Bombycidae
MHAXA091-06	05-SRNP-35836	Quentalia	chromanaDHJ01	Bombycidae
SPRBA001-08	BC-RBP-0001	Actias	arianeae	Saturniidae
SPRBA020-08	BC-RBP-0020	Actias	chrisbrechlinae	Saturniidae
SATYP001-07	NHM-SatTYP0001	Actias	felicis	Saturniidae
SPRBA015-08	BC-RBP-0015	Actias	kongjiara	Saturniidae
LPSOB144-08	PPBP-1143	Actias	luna	Saturniidae
SPRBA004-08	BC-RBP-0004	Actias	uljanae	Saturniidae
SPRBA018-08	BC-RBP-0018	Actias	winbrechlini	Saturniidae
SSDA239-06	PD-BC 051	Adafroptilum	convictum	Saturniidae
SSDA389-07	PD-BC 933	Adafroptilum	hausmanni	Saturniidae
SPPDA102-07	PD-BC 482	Adafroptilum	kalamboensis	Saturniidae
SSDA010-06	PD-BC 210	Adafroptilum	kitongaensis	Saturniidae
SSDA008-06	PD-BC 208	Adafroptilum	lejorai	Saturniidae
SSDA015-06	PD-BC 215	Adafroptilum	mikessensis	Saturniidae
SSDA409-07	PD-BC 953	Adafroptilum	permixtum	Saturniidae
SSDA004-06	PD-BC 204	Adafroptilum	rougerii	Saturniidae
SSDA005-06	PD-BC 205	Adafroptilum	schmiti	Saturniidae
SSDA009-06	PD-BC 209	Adafroptilum	sommereri	Saturniidae
BLPAG603-07	06-SRNP-106242	Adeloneivaia	boisduvalii	Saturniidae
BLPBB164-07	06-SRNP-108247	Adeloneivaia	isaraDHJ01	Saturniidae
BLPBH359-07	07-SRNP-104118	Adeloneivaia	isaraDHJ02	Saturniidae
BLPBD900-07	07-SRNP-100899	Adeloneivaia	jason	Saturniidae
GBGL4676-08	EU532613	Antheraea	pernyi	Saturniidae
XAJ416-06	2006-ONT-0416	Antheraea	polyphemus	Saturniidae
GBGL3656-06	DQ415446	Antheraea	proylei	Saturniidae
GBGL1338-06	AY960274	Antheraea	roylii	Saturniidae
GBGL1367-06	DQ056337	Antheraea	yamamai	Saturniidae
MHMXP422-08	06-SRNP-21784	Arsenura	armida	Saturniidae
MHMXP423-08	06-SRNP-47569	Arsenura	batesii	Saturniidae
JSCR570-04	95-SRNP-748	Arsenura	drucei	Saturniidae
JSCR569-04	93-SRNP-5056	Arsenura	sylla	Saturniidae
MHMXP465-08	04-SRNP-33309	Automeris	banus	Saturniidae
MHMXM330-07	07-SRNP-274	Automeris	belti	Saturniidae
BLPAB172-06	06-SRNP-101111	Automeris	celata	Saturniidae
MHMXP551-08	04-SRNP-41011	Automeris	exigua	Saturniidae
BLPCM636-08	08-SRNP-102233	Automeris	fieldi	Saturniidae
BLPBF387-07	07-SRNP-102266	Automeris	hamata	Saturniidae
BLPCN378-08	08-SRNP-102915	Automeris	io	Saturniidae
MHATB413-06	05-SRNP-19222	Automeris	metzli	Saturniidae
MHATB059-05	03-SRNP-30288	Automeris	pallidior	Saturniidae
MHMXH687-07	06-SRNP-43076	Automeris	phrynon	Saturniidae
MHMXP250-08	07-SRNP-1414	Automeris	postalbidaDHJ04	Saturniidae
MHATB103-05	04-SRNP-55156	Automeris	postalbidaDHJ05	Saturniidae
MHMXP237-08	06-SRNP-36117	Automeris	postalbidaDHJ06	Saturniidae
MHMXB894-06	05-SRNP-70377	Automeris	tridensDHJ07	Saturniidae
MHATB512-06	05-SRNP-62515	Automeris	zuganaDHJ01	Saturniidae
BLPBE042-07	07-SRNP-100981	Automeris	zuganaDHJ02	Saturniidae
MHATB598-06	05-SRNP-6928	Automeris	zuganaDHJ03	Saturniidae
MHATB303-06	05-SRNP-17429	Automeris	zurobara	Saturniidae
SSDB099-07	PD-BC-2158	Bunaeopsis	chromata	Saturniidae
BLPAE329-06	06-SRNP-104088	Caio	championiDHJ01	Saturniidae
BLPBE669-07	07-SRNP-101608	Caio	championiDHJ02	Saturniidae
SATWA048-06	BC-MNHN0004	Cerodirphia	apunctata	Saturniidae
STDB132-07	BC-Dec1082	Cerodirphia	avenata	Saturniidae
SATWA324-07	BC-Roug0305	Cerodirphia	barbuti	Saturniidae
SATWA039-06	BC-Dec0007	Cerodirphia	brunnea	Saturniidae
SATWA569-07	BC-Roug0550	Cerodirphia	opis	Saturniidae
STDA486-07	BC-Dec0496	Cerodirphia	speciosa	Saturniidae
STDA481-07	BC-Dec0491	Cerodirphia	zulemae	Saturniidae
MHATB685-06	06-SRNP-5790	Citheronia	bellavista	Saturniidae
MHMXP724-08	07-SRNP-57171	Citheronia	lobesis	Saturniidae
MHMXP727-08	06-SRNP-7640	Citheronioides	collaris	Saturniidae
MHMXO1034-08	00-SRNP-9016	Coloradia	marathusa	Saturniidae
MHATB556-06	06-SRNP-1362	Copaxa	curvilinea	Saturniidae
JSCR175-03	02-SRNP-2181	Copaxa	escalantei	Saturniidae
MHMXP336-08	07-SRNP-45669	Copaxa	moinieri	Saturniidae
MHATB559-06	06-SRNP-5762	Copaxa	rufinans	Saturniidae
BLPCM382-08	08-SRNP-101979	Copaxa	semiramis	Saturniidae
MHMXM334-07	07-SRNP-30790	Copaxa	troetschi	Saturniidae
BLPAG617-07	06-SRNP-106256	Copiopteryx	semiramis	Saturniidae
MHMXG218-07	05-SRNP-64441	Dirphia	aviaDHJ01	Saturniidae
BLPBD905-07	07-SRNP-100904	Dirphia	aviaDHJ02	Saturniidae
JSCR233-03	98-SRNP-3648	Dirphia	horcana	Saturniidae
SBGB065-03	AY165693	Dryocampa	rubicunda	Saturniidae
JSCR773-04	01-SRNP-14491	Dysdaemonia	boreas	Saturniidae
MHATB411-06	05-SRNP-40127	Eacles	imperialisDHJ01	Saturniidae
BLPCC887-08	07-SRNP-107372	Eacles	imperialisDHJ02	Saturniidae
BLPBA536-07	06-SRNP-107679	Eacles	masoni	Saturniidae
BLPBD191-07	07-SRNP-100190	Eacles	ormondei	Saturniidae
SSDA495-07	PD-BC 1039	Epiphora	werneri	Saturniidae
JSCR263-03	01-SRNP-7342	Gamelia	mustaDHJ01	Saturniidae
JSCR268-03	02-SRNP-5960	Gamelia	mustaDHJ02	Saturniidae
SSDA935-07	PD-BC-1761	Goodia	stellata	Saturniidae
SSDB314-07	PD-BC-1527	Gynanisa	minettii	Saturniidae
GBGL0188-06	AF170856	Hemileuca	electra	Saturniidae
SSDB111-07	PD-BC-1324	Heniocha	pudorosa	Saturniidae
SATWA015-06	BC-MNHN0003	Hispaniodirphia	lemaireiana	Saturniidae
SATWA323-07	BC-Roug0304	Holocerina	wensis	Saturniidae
LPSO914-08	PPBP-0914	Hyalophora	cecropia	Saturniidae
MHATB808-07	06-SRNP-7583	Hylesia	aeneides	Saturniidae
MHMXT516-08	07-SRNP-65298	Hylesia	continua	Saturniidae
MHATB239-06	05-SRNP-620	Hylesia	dalinaDHJ01	Saturniidae
MHATB242-06	05-SRNP-16642	Hylesia	dalinaDHJ02	Saturniidae
JSCR529-04	01-SRNP-22613	Hylesia	invidiosa	Saturniidae
MHATB368-06	04-SRNP-16121	Hylesia	lineata	Saturniidae
BLPCC010-08	07-SRNP-106495	Hylesia	rosacea	Saturniidae
JSCR562-04	00-SRNP-20887	Hylesia	rubrifrons	Saturniidae
MHMXP648-08	07-SRNP-31818	Hylesia	rufipes	Saturniidae
JSCR531-04	98-SRNP-13339	Hylesia	umbrata	Saturniidae
MHATB017-05	04-SRNP-4675	Hyperchiria	nausica	Saturniidae
SDHB291-07	BC-Her1291	Leucanella	acutissima	Saturniidae
SAFMA486-08	BC-FMP-0486	Leucanella	atahualpa	Saturniidae
SATWA037-06	BC-Dec0005	Leucanella	bonillensis	Saturniidae
JSCR318-03	97-SRNP-11035	Leucanella	hosmera	Saturniidae
SDHA296-07	BC-Her0296	Leucanella	memusae	Saturniidae
STDA523-07	BC-Dec0533	Leucanella	newmani	Saturniidae
SDHA237-07	BC-Her0237	Leucanella	stuarti	Saturniidae
SDHA219-07	BC-Her0219	Leucanella	viridescens	Saturniidae
SAFMA487-08	BC-FMP-0487	Leucanella	yungasensis	Saturniidae
SATYP004-08	NHM-SatTYP0004	Lonomia	concordia	Saturniidae
SATYP003-08	NHM-SatTYP0003	Lonomia	electra	Saturniidae
MHMXP293-08	05-SRNP-40772	Lonomia	rufescens	Saturniidae
SAMPA022-08	BC-MNHN Sat0022	Maltagorea	basquini	Saturniidae
SATYP002-08	NHM-SatTYP0002	Maltagorea	vulpina	Saturniidae
SSDB239-07	PD-BC-1452	Micragone	morettoi	Saturniidae
BLPCA597-08	07-SRNP-105202	Molippa	nibasa	Saturniidae
JSCR347-03	01-SRNP-21258	Molippa	simillima	Saturniidae
JSCR600-04	03-SRNP-5808	Molippa	tusina	Saturniidae
SSDA1057-07	PD-BC-1883	Nudaurelia	kilumilorum	Saturniidae
SSDB007-07	PD-BC-1972	Nudaurelia	renvazorum	Saturniidae
SSDA362-06	PD-BC 174	Orthogonioptilum	bouyeri	Saturniidae
SSDA339-06	PD-BC 151	Orthogonioptilum	caecum	Saturniidae
SSDA350-06	PD-BC 162	Orthogonioptilum	filippii	Saturniidae
BLPCJ820-08	07-SRNP-113886	Othorene	purpurascens	Saturniidae
MHMXQ001-08	05-SRNP-16659	Othorene	veranaDHJ01	Saturniidae
BLPBG415-07	07-SRNP-103234	Othorene	veranaDHJ02	Saturniidae
MHMXP683-08	07-SRNP-32677	Oxytenis	albilunulata	Saturniidae
MHMXP680-08	07-SRNP-3272	Oxytenis	beprea	Saturniidae
MHASB731-07	06-SRNP-34727	Oxytenis	gigantea	Saturniidae
BLPCN156-08	08-SRNP-102693	Oxytenis	modestia	Saturniidae
MHMXT473-08	08-SRNP-65127	Oxytenis	naemia	Saturniidae
MHMXP686-08	07-SRNP-1776	Oxytenis	nubila	Saturniidae
BLPCM151-08	08-SRNP-101748	Oxytenis	semilunata	Saturniidae
JSCR729-04	99-SRNP-17022	Paradirphia	winifredae	Saturniidae
BLPBD901-07	07-SRNP-100900	Periga	cluacina	Saturniidae
BLPCN328-08	08-SRNP-102865	Periphoba	arcaei	Saturniidae
SSDA737-07	PD-BC 1281	Pselaphelia	kitchingi	Saturniidae
SSDA735-07	PD-BC 1279	Pselaphelia	mariaetheresae	Saturniidae
SAFMA159-08	BC-FMP-0159	Pseudodirphia	frickei	Saturniidae
SAFMA163-08	BC-FMP-0163	Pseudodirphia	marxi	Saturniidae
MHMXP594-08	06-SRNP-8639	Pseudodirphia	menander	Saturniidae
MHATB018-05	04-SRNP-42297	Pseudodirphia	regia	Saturniidae
SAFMA160-08	BC-FMP-0160	Pseudodirphia	singeri	Saturniidae
SAFMA162-08	BC-FMP-0162	Pseudodirphia	weritzi	Saturniidae
BLPBB167-07	06-SRNP-108250	Ptiloscola	dargeiDHJ01	Saturniidae
BLPCC013-08	07-SRNP-106498	Ptiloscola	dargeiDHJ02	Saturniidae
BLPAG614-07	06-SRNP-106253	Rhescyntis	hippodamia	Saturniidae
JSCR731-04	99-SRNP-11160.09	Rothschildia	erycina	Saturniidae
JSCR433-03	01-SRNP-5096	Rothschildia	lebeau	Saturniidae
BLPCC888-08	07-SRNP-107373	Rothschildia	triloba	Saturniidae
GBGL1368-06	DQ059010	Samia	cynthia	Saturniidae
BLTIB715-08	BL1000	Samia	kohlli	Saturniidae
GBGL4538-08	NC_010613	Saturnia	boisduvalii	Saturniidae
BLPBF389-07	07-SRNP-102268	Schausiella	denhezorum	Saturniidae
GBGL1970-06	DQ266766	Schausiella	santarosensis	Saturniidae
LPSO861-08	PPBP-0861	Syssphinx	bicolor	Saturniidae
GBGL2013-06	DQ266809	Syssphinx	colla	Saturniidae
BLPCM021-08	08-SRNP-101618	Syssphinx	mexicana	Saturniidae
BLPAH535-07	06-SRNP-107114	Syssphinx	molinaDHJ01	Saturniidae
BLPBG188-07	07-SRNP-103007	Syssphinx	molinaDHJ02	Saturniidae
BLPBG187-07	07-SRNP-103006	Syssphinx	molinaDHJ03	Saturniidae
BLPAE580-06	06-SRNP-104339	Syssphinx	quadrilineataDHJ01	Saturniidae
BLPBA284-07	06-SRNP-107427	Syssphinx	quadrilineataDHJ02	Saturniidae
BLPBE108-07	07-SRNP-101047	Therinia	transversaria	Saturniidae
BLPBE668-07	07-SRNP-101607	Titaea	tamerlan	Saturniidae
SSDA569-07	PD-BC 1113	Ubaena	lequeuxi	Saturniidae
SSDA572-07	PD-BC 1116	Ubaena	sabunii	Saturniidae
SPUEA939-07	BC-EMEM0939	Acherontia	lachesis	Sphingidae
SPUEA011-07	BC-EMEM0011	Acosmeryx	beatae	Sphingidae
SOWA207-06	BC-Hax0207	Adhemarius	daphne	Sphingidae
SOWA199-06	BC-Hax0199	Adhemarius	dariensis	Sphingidae
SOWA247-06	BC-Hax0247	Adhemarius	dentoni	Sphingidae
SPUEA118-07	BC-EMEM0118	Adhemarius	donysa	Sphingidae
SOWA418-06	BC-Hax0418	Adhemarius	eurysthenes	Sphingidae
BLPAG622-07	06-SRNP-106261	Adhemarius	fulvescens	Sphingidae
SOWA408-06	BC-Hax0408	Adhemarius	gagarini	Sphingidae
BLPCF475-08	07-SRNP-109780	Adhemarius	gannascus	Sphingidae
SPUEA108-07	BC-EMEM0108	Adhemarius	jamaicensis	Sphingidae
BLPCP315-08	08-SRNP-104732	Adhemarius	jason	Sphingidae
SOWA414-06	BC-Hax0414	Adhemarius	palmeri	Sphingidae
SOWA239-06	BC-Hax0239	Adhemarius	roessleri	Sphingidae
SPUEA121-07	BC-EMEM0121	Adhemarius	tigrina	Sphingidae
BLPCG676-08	07-SRNP-110921	Adhemarius	ypsilon	Sphingidae
SOWC431-06	BC-Hax2330	Aellopos	ceculus	Sphingidae
MHACG191-04	98-SRNP-13759	Aellopos	clavipes	Sphingidae
BLPCA125-08	07-SRNP-104730	Aellopos	fadus	Sphingidae
SPTMA134-07	BC-Mel 0212	Aellopos	tantalus	Sphingidae
SOWE222-07	BC-Hax4121	Aellopos	titan	Sphingidae
BLPAG571-07	06-SRNP-106210	Agrius	cingulata	Sphingidae
GBGL0260-06	AF338437	Agrius	convolvuli	Sphingidae
MHACG192-04	91-SRNP-2690	Aleuron	carinata	Sphingidae
JSPC032-03	97-SRNP-5932	Aleuron	chloropteraDHJ01	Sphingidae
MHMXG174-07	88-SRNP-614	Aleuron	chloropteraDHJ02	Sphingidae
SOWC368-06	BC-Hax2267	Aleuron	cymographum	Sphingidae
MHACG105-04	81-SRNP-1142	Aleuron	iphis	Sphingidae
SOWC362-06	BC-Hax2261	Aleuron	neglectum	Sphingidae
SPUEA862-07	BC-EMEM0862	Ambulyx	adhemariusa	Sphingidae
SOWA138-06	BC-Hax0138	Ambulyx	inouei	Sphingidae
SPUEA870-07	BC-EMEM0870	Ambulyx	pseudoregia	Sphingidae
SPUEA868-07	BC-EMEM0868	Ambulyx	regia	Sphingidae
LPSO131-08	PPBP-0131	Amorpha	juglandis	Sphingidae
SOWC236-06	BC-Mel0067	Ampelophaga	nikolae	Sphingidae
SOWB453-06	BC-Hax1446	Ampelophaga	rubiginosa	Sphingidae
BLPCB528-08	07-SRNP-106073	Amphimoea	walkeri	Sphingidae
LPSO963-08	PPBP-0963	Amphion	floridensis	Sphingidae
SPUEA139-07	BC-EMEM0139	Amplypterus	panopus	Sphingidae
SPUEB552-07	BC-EMEM1492	Angonyx	kai	Sphingidae
SPUEB553-07	BC-EMEM1493	Angonyx	krishna	Sphingidae
SPMNP106-07	BC-MNHN0113	Antinephele	lunulata	Sphingidae
SPMNP037-07	BC-MNHN0044	Baniwa	yavitensis	Sphingidae
SOWA687-06	BC-Hax0680	Callambulyx	sinjaevi	Sphingidae
SOWC034-06	BC-Hax2027	Callionima	acuta	Sphingidae
SOWC049-06	BC-Hax2042	Callionima	calliomenae	Sphingidae
SOWC042-06	BC-Hax2035	Callionima	denticulata	Sphingidae
MHASB426-06	06-SRNP-46156	Callionima	falcifera	Sphingidae
SOWC005-06	BC-Hax1998	Callionima	grisescens	Sphingidae
SOWC058-06	BC-Hax2051	Callionima	guiarti	Sphingidae
SOWC012-06	BC-Hax2005	Callionima	juliane	Sphingidae
SPUEB088-07	BC-EMEM1028	Callionima	modesta	Sphingidae
SOWC002-06	BC-Hax1995	Callionima	nomius	Sphingidae
SOWE479-07	BC-Hax4378	Callionima	pan	Sphingidae
BLPAG583-07	06-SRNP-106222	Callionima	parce	Sphingidae
SOWC053-06	BC-Hax2046	Callionima	ramsdeni	Sphingidae
BLPCA122-08	07-SRNP-104727	Cautethia	spuria	Sphingidae
JSPC705-04	97-SRNP-10231	Cautethia	yucatana	Sphingidae
SPUEA891-07	BC-EMEM0891	Cechenena	aegrota	Sphingidae
SPUEA897-07	BC-EMEM0897	Cechenena	sperlingi	Sphingidae
SPUEB196-07	BC-EMEM1136	Cephonodes	hylas	Sphingidae
SPMNP032-07	BC-MNHN0039	Cephonodes	rufescens	Sphingidae
LPSOB006-08	PPBP-1005	Ceratomia	amyntor	Sphingidae
LPSO001-08	PPBP-0001	Ceratomia	undulosa	Sphingidae
SPMNP036-07	BC-MNHN0043	Ceridia	stuckenbergi	Sphingidae
SPPDA493-07	PD-BC 873	Chaerocina	livingstonensis	Sphingidae
SPPDA072-07	PD-BC 452	Chaerocina	mbiziensis	Sphingidae
SPPBA645-07	BC-Basq0646	Chaerocina	nyikiana	Sphingidae
SPPDA491-07	PD-BC 871	Chaerocina	usambarensis	Sphingidae
SPPDA496-07	PD-BC 876	Chaerocina	zomba	Sphingidae
SPRBA190-08	BC-RBP-0190	Clanis	euroa	Sphingidae
SPUEA789-07	BC-EMEM0789	Clanis	mcguirei	Sphingidae
SOWA528-06	BC-Hax0521	Clanis	orhanti	Sphingidae
SPUEA768-07	BC-EMEM0768	Clanis	peterseni	Sphingidae
SOWA576-06	BC-Hax0569	Clanis	phalaris	Sphingidae
SPUEA759-07	BC-EMEM0759	Clanis	thailandica	Sphingidae
SOWD194-06	BC-Hax3093	Cocytius	antaeus	Sphingidae
SOWD201-06	BC-Hax3100	Cocytius	beelzebuth	Sphingidae
MHACG019-04	99-SRNP-11682	Cocytius	duponchel	Sphingidae
SPUEA904-07	BC-EMEM0904	Cocytius	kofleri	Sphingidae
SOWD216-06	BC-Hax3115	Cocytius	lucifer	Sphingidae
SOWD208-06	BC-Hax3107	Cocytius	mephisto	Sphingidae
SOWD212-06	BC-Hax3111	Cocytius	mortuorum	Sphingidae
SPTMA344-07	BC-Mel 0422	Dahira	klaudiae	Sphingidae
SOWB372-06	BC-Hax1365	Dahira	plutenkoi	Sphingidae
SOWC252-06	BC-Mel0083	Dahira	uljanae	Sphingidae
SOWB399-06	BC-Hax1392	Daphnis	hayesi	Sphingidae
XAJ946-06	2006-ONT-0946	Darapsa	choerilus	Sphingidae
LPSO859-08	PPBP-0859	Darapsa	myron	Sphingidae
XAJ248-06	2006-ONT-0248	Deidamia	inscriptum	Sphingidae
SPUEB396-07	BC-EMEM1336	Deilephila	suellus	Sphingidae
SOWD307-06	BC-Hax3206	Dolbina	schnitzleri	Sphingidae
SOWC403-06	BC-Hax2302	Enyo	bathus	Sphingidae
XAA922-04	03-SRNP-22076	Enyo	caviferDHJ01	Sphingidae
MHASB408-06	06-SRNP-42280	Enyo	caviferDHJ02	Sphingidae
MHASB830-07	07-SRNP-35880	Enyo	gorgon	Sphingidae
SOWC412-06	BC-Hax2311	Enyo	latipennis	Sphingidae
MHASB647-07	05-SRNP-31217	Enyo	lugubris	Sphingidae
SOWC085-06	BC-Hax2078	Enyo	ocypete	Sphingidae
SOWC406-06	BC-Hax2305	Enyo	taedium	Sphingidae
MHASB191-06	05-SRNP-6670	Erinnyis	alope	Sphingidae
BLPCD934-08	07-SRNP-108359	Erinnyis	crameri	Sphingidae
MHASB234-06	05-SRNP-18146	Erinnyis	elloDHJ01	Sphingidae
BLPBB562-07	06-SRNP-108645	Erinnyis	elloDHJ02	Sphingidae
SOWB262-06	BC-Hax1255	Erinnyis	guttularis	Sphingidae
SOWB276-06	BC-Hax1269	Erinnyis	impunctata	Sphingidae
SOWB271-06	BC-Hax1264	Erinnyis	lassauxii	Sphingidae
BLPBG012-07	07-SRNP-102831	Erinnyis	obscura	Sphingidae
BLPBE711-07	07-SRNP-101650	Erinnyis	oenotrus	Sphingidae
SOWB268-06	BC-Hax1261	Erinnyis	yucatana	Sphingidae
SOWB069-06	BC-Hax1062	Eumorpha	achemon	Sphingidae
SOWB062-06	BC-Hax1055	Eumorpha	adamsi	Sphingidae
SOWB111-06	BC-Hax1104	Eumorpha	analis	Sphingidae
BLPCE010-08	07-SRNP-108375	Eumorpha	anchemolusDHJ01	Sphingidae
MHACG155-04	03-SRNP-10101	Eumorpha	anchemolusDHJ02	Sphingidae
BLPBB112-07	06-SRNP-108195	Eumorpha	anchemolusDHJ03	Sphingidae
SOWB051-06	BC-Hax1044	Eumorpha	cissi	Sphingidae
SOWB053-06	BC-Hax1046	Eumorpha	drucei	Sphingidae
SOWB122-06	BC-Hax1115	Eumorpha	elisa	Sphingidae
MHACG107-04	97-SRNP-9831	Eumorpha	fasciatus	Sphingidae
JSPC114-03	87-SRNP-560	Eumorpha	labruscae	Sphingidae
MHACG063-04	00-SRNP-97	Eumorpha	megaeacus	Sphingidae
SOWB042-06	BC-Hax1035	Eumorpha	mirificatus	Sphingidae
SOWB058-06	BC-Hax1051	Eumorpha	neubergeri	Sphingidae
SOWB038-06	BC-Hax1031	Eumorpha	obliquus	Sphingidae
SOWB066-06	BC-Hax1059	Eumorpha	pandorus	Sphingidae
BLPAD846-06	06-SRNP-103665	Eumorpha	phorbas	Sphingidae
SOWB096-06	BC-Hax1089	Eumorpha	satellitia	Sphingidae
SOWB043-06	BC-Hax1036	Eumorpha	strenua	Sphingidae
SOWB120-06	BC-Hax1113	Eumorpha	translineatus	Sphingidae
MHACG062-04	03-SRNP-23551	Eumorpha	triangulum	Sphingidae
SOWB098-06	BC-Hax1091	Eumorpha	typhon	Sphingidae
BLPCE003-08	07-SRNP-108368	Eumorpha	vitis	Sphingidae
SOWB488-06	BC-Hax1481	Eupanacra	hogenesi	Sphingidae
MHACG279-04	03-SRNP-14080	Eupyrrhoglossum	sagra	Sphingidae
SOWC437-06	BC-Hax2336	Eupyrrhoglossum	venustum	Sphingidae
SOWC214-06	BC-Mel0045	Euryglottis	davidianus	Sphingidae
SPUEA357-07	BC-EMEM0357	Euryglottis	johannes	Sphingidae
SPUEA349-07	BC-EMEM0349	Euryglottis	oliver	Sphingidae
SOWB417-06	BC-Hax1410	Gnathothlibus	collardi	Sphingidae
SOWB381-06	BC-Hax1374	Gnathothlibus	dabrera	Sphingidae
XAJ940-06	2006-ONT-0940	Hemaris	diffinis	Sphingidae
SPUEB187-07	BC-EMEM1127	Hemaris	ducalis	Sphingidae
SPUEB174-07	BC-EMEM1114	Hemaris	saldaitisi	Sphingidae
MNAC857-07	CNCLEP00027598	Hemaris	thysbe	Sphingidae
SOWB946-06	BC-Hax1939	Hemeroplanes	diffusa	Sphingidae
SOWB949-06	BC-Hax1942	Hemeroplanes	longistriga	Sphingidae
MHACG932-05	04-SRNP-60289	Hemeroplanes	ornatus	Sphingidae
MHASB240-06	05-SRNP-60980	Hemeroplanes	triptolemus	Sphingidae
SOWD672-06	BC-Hax3571	Hippotion	paukstadti	Sphingidae
SOWC690-06	BC-Hax2589	Hyles	annei	Sphingidae
SPUEB447-07	BC-EMEM1387	Hyles	cretica	Sphingidae
SOWC662-06	BC-Hax2561	Hyles	euphorbiarum	Sphingidae
SPUEB497-07	BC-EMEM1437	Hyles	gallii	Sphingidae
SPUEB484-07	BC-EMEM1424	Hyles	hippophaes	Sphingidae
SOWC651-06	BC-Hax2550	Hyles	lineata	Sphingidae
SPUEB505-07	BC-EMEM1445	Hyles	renneri	Sphingidae
SPUEB454-07	BC-EMEM1394	Hyles	sammuti	Sphingidae
SOWC681-06	BC-Hax2580	Hyles	stroehlei	Sphingidae
SPUEB501-07	BC-EMEM1441	Hyles	zygophylli	Sphingidae
SOWD152-06	BC-Hax3051	Ihlegramma	ihlei	Sphingidae
SOWB246-06	BC-Hax1239	Isognathus	australis	Sphingidae
SOWB240-06	BC-Hax1233	Isognathus	caricae	Sphingidae
SOWB218-06	BC-Hax1211	Isognathus	excelsior	Sphingidae
SOWB225-06	BC-Hax1218	Isognathus	leachii	Sphingidae
SOWB247-06	BC-Hax1240	Isognathus	menechus	Sphingidae
SOWB223-06	BC-Hax1216	Isognathus	occidentalis	Sphingidae
SOWB211-06	BC-Hax1204	Isognathus	rimosa	Sphingidae
SOWB243-06	BC-Hax1236	Isognathus	scyron	Sphingidae
XAA847-04	04-SRNP-2375	Kloneus	babayaga	Sphingidae
SPUEB242-07	BC-EMEM1182	Laothoe	populi	Sphingidae
XAJ978-06	2006-ONT-0978	Lapara	bombycoides	Sphingidae
SPUEA811-07	BC-EMEM0811	Leucophlebia	frederkingi	Sphingidae
SPUEA806-07	BC-EMEM0806	Leucophlebia	muehlei	Sphingidae
SPUEA813-07	BC-EMEM0813	Leucophlebia	vietnamensis	Sphingidae
BLPCF052-08	07-SRNP-109357	Madoryx	bubastusDHJ01	Sphingidae
MHACG562-04	03-SRNP-26712	Madoryx	bubastusDHJ02	Sphingidae
SOWB960-06	BC-Hax1953	Madoryx	oiclus	Sphingidae
SOWE454-07	BC-Hax4353	Madoryx	plutonius	Sphingidae
SOWB966-06	BC-Hax1959	Madoryx	pseudothyreus	Sphingidae
SOWB634-06	BC-Hax1627	Manduca	afflicta	Sphingidae
MHACG933-05	04-SRNP-22586	Manduca	albiplaga	Sphingidae
SOWB899-06	BC-Hax1892	Manduca	andicola	Sphingidae
SOWB538-06	BC-Hax1531	Manduca	armatipes	Sphingidae
MHASC023-05	04-SRNP-12358	Manduca	barnesi	Sphingidae
SOWB532-06	BC-Hax1525	Manduca	bergi	Sphingidae
SOWB548-06	BC-Hax1541	Manduca	boliviana	Sphingidae
SOWB573-06	BC-Hax1566	Manduca	brasilensis	Sphingidae
SOWB623-06	BC-Hax1616	Manduca	brontes	Sphingidae
SOWB879-06	BC-Hax1872	Manduca	brunalba	Sphingidae
SOWB872-06	BC-Hax1865	Manduca	camposi	Sphingidae
SOWB612-06	BC-Hax1605	Manduca	clarki	Sphingidae
SOWB574-06	BC-Hax1567	Manduca	contracta	Sphingidae
BLPCK154-08	08-SRNP-100247	Manduca	corallina	Sphingidae
SOWB741-06	BC-Hax1734	Manduca	dalica	Sphingidae
SOWC915-06	BC-Hax2814	Manduca	diffissa	Sphingidae
MHASB654-07	05-SRNP-14113	Manduca	dilucida	Sphingidae
SOWB610-06	BC-Hax1603	Manduca	duquefi	Sphingidae
SOWB764-06	BC-Hax1757	Manduca	extrema	Sphingidae
BLPCE046-08	07-SRNP-108411	Manduca	florestan	Sphingidae
SOWB784-06	BC-Hax1777	Manduca	franciscae	Sphingidae
SPUEA560-07	BC-EMEM0560	Manduca	gueneei	Sphingidae
XAA888-04	04-SRNP-2481	Manduca	hannibalDHJ01	Sphingidae
JSPC168-03	01-SRNP-24094	Manduca	hannibalDHJ02	Sphingidae
SOWB915-06	BC-Hax1908	Manduca	incisa	Sphingidae
SOWB569-06	BC-Hax1562	Manduca	janira	Sphingidae
SOWB618-06	BC-Hax1611	Manduca	jasminearum	Sphingidae
SOWB638-06	BC-Hax1631	Manduca	johanni	Sphingidae
SOWB810-06	BC-Hax1803	Manduca	jordani	Sphingidae
SOWB792-06	BC-Hax1785	Manduca	kuschei	Sphingidae
MHASB518-07	05-SRNP-14890	Manduca	lanuginosa	Sphingidae
SOWB913-06	BC-Hax1906	Manduca	lefeburii	Sphingidae
SOWB731-06	BC-Hax1724	Manduca	leucospila	Sphingidae
SPUEA563-07	BC-EMEM0563	Manduca	lichenea	Sphingidae
SOWE553-07	BC-Hax4452	Manduca	lucetius	Sphingidae
SOWB870-06	BC-Hax1863	Manduca	manducoides	Sphingidae
SOWB555-06	BC-Hax1548	Manduca	morelia	Sphingidae
SOWB709-06	BC-Hax1702	Manduca	mossi	Sphingidae
BLPCN387-08	08-SRNP-102924	Manduca	muscosa	Sphingidae
SPUEA537-07	BC-EMEM0537	Manduca	neglecta	Sphingidae
MHASC025-05	04-SRNP-45794	Manduca	occultaDHJ01	Sphingidae
BLPAE173-06	06-SRNP-103932	Manduca	occultaDHJ02	Sphingidae
MHACG498-04	99-SRNP-1307	Manduca	ochus	Sphingidae
SOWE538-07	BC-Hax4437	Manduca	opima	Sphingidae
JSPC188-03	02-SRNP-18009	Manduca	pellenia	Sphingidae
SOWB888-06	BC-Hax1881	Manduca	prestoni	Sphingidae
SOWB745-06	BC-Hax1738	Manduca	quinquemaculatus	Sphingidae
SOWB843-06	BC-Hax1836	Manduca	rustica	Sphingidae
SOWE350-07	BC-Hax4249	Manduca	schausi	Sphingidae
SOWE320-07	BC-Hax4219	Manduca	scutata	Sphingidae
SOWB722-06	BC-Hax1715	Manduca	sesquiplex	Sphingidae
GBGL4923-08	EU286785	Manduca	sexta	Sphingidae
SOWB861-06	BC-Hax1854	Manduca	stuarti	Sphingidae
SOWB582-06	BC-Hax1575	Manduca	tucumana	Sphingidae
SOWB763-06	BC-Hax1756	Manduca	undata	Sphingidae
SOWB876-06	BC-Hax1869	Manduca	violaalba	Sphingidae
SPUEA347-07	BC-EMEM0347	Manduca	wellingi	Sphingidae
SPUEB025-07	BC-EMEM0965	Megacorma	iorioi	Sphingidae
MHASB476-06	06-SRNP-2529	Neococytius	cluentius	Sphingidae
SPUEA392-07	BC-EMEM0392	Neogene	albescens	Sphingidae
SOWD362-06	BC-Hax3261	Neogene	corumbensis	Sphingidae
SOWD365-06	BC-Hax3264	Neogene	curitiba	Sphingidae
SOWD354-06	BC-Hax3253	Neogene	dynaeus	Sphingidae
SPUEA397-07	BC-EMEM0397	Neogene	reevei	Sphingidae
SOWD360-06	BC-Hax3259	Neogene	steinbachi	Sphingidae
MHASB835-07	07-SRNP-1502	Nyceryx	coffaeae	Sphingidae
SOWC274-06	BC-Hax2173	Nyceryx	continua	Sphingidae
SPUEB106-07	BC-EMEM1046	Nyceryx	ericea	Sphingidae
SOWC159-06	BC-Hax2152	Nyceryx	eximia	Sphingidae
SOWC271-06	BC-Hax2170	Nyceryx	fernandezi	Sphingidae
SOWC303-06	BC-Hax2202	Nyceryx	furtadoi	Sphingidae
SPTMA087-07	BC-Mel 0165	Nyceryx	janzeni	Sphingidae
SOWC223-06	BC-Mel0054	Nyceryx	lunaris	Sphingidae
MHASB788-07	07-SRNP-2195	Nyceryx	magna	Sphingidae
SOWC300-06	BC-Hax2199	Nyceryx	maxwelli	Sphingidae
SOWC349-06	BC-Hax2248	Nyceryx	nictitans	Sphingidae
MHACG457-04	98-SRNP-8813	Nyceryx	riscus	Sphingidae
MHASB410-06	06-SRNP-32218	Nyceryx	stuarti	Sphingidae
SOWE522-07	BC-Hax4421	Nyceryx	tacita	Sphingidae
SPUEA133-07	BC-EMEM0133	Orecta	lycidas	Sphingidae
MHMXH558-07	04-SRNP-22726	Oryba	achemenides	Sphingidae
SOWB924-06	BC-Hax1917	Oryba	kadeni	Sphingidae
MHACG497-04	99-SRNP-12015	Pachygonidia	drucei	Sphingidae
SPUEB095-07	BC-EMEM1035	Pachygonidia	hopfferi	Sphingidae
SOWC353-06	BC-Hax2252	Pachygonidia	martini	Sphingidae
SPUEB094-07	BC-EMEM1034	Pachygonidia	odile	Sphingidae
MHACG495-04	99-SRNP-948	Pachygonidia	ribbei	Sphingidae
JSPC233-03	99-SRNP-201	Pachygonidia	subhamata	Sphingidae
BLPCM150-08	08-SRNP-101747	Pachylia	darceta	Sphingidae
BLPCN145-08	08-SRNP-102682	Pachylia	ficus	Sphingidae
MHACG536-04	01-SRNP-14683	Pachylia	syces	Sphingidae
MHACG363-04	91-SRNP-1916	Pachylioides	resumens	Sphingidae
XAD785-05	2005-ONT-584	Pachysphinx	modesta	Sphingidae
XAB182-04	04HBL005182	Paonias	excaecata	Sphingidae
LPSO126-08	PPBP-0126	Paonias	myops	Sphingidae
SOWC142-06	BC-Hax2135	Perigonia	caryae	Sphingidae
SOWC225-06	BC-Mel0056	Perigonia	glaucescens	Sphingidae
SOWC125-06	BC-Hax2118	Perigonia	grisea	Sphingidae
BLPCM623-08	08-SRNP-102220	Perigonia	ilus	Sphingidae
SPTMA128-07	BC-Mel 0206	Perigonia	lefebvraei	Sphingidae
MHASB425-06	06-SRNP-3804	Perigonia	lusca	Sphingidae
SOWC147-06	BC-Hax2140	Perigonia	manni	Sphingidae
SOWC131-06	BC-Hax2124	Perigonia	pallida	Sphingidae
SOWC137-06	BC-Hax2130	Perigonia	passerina	Sphingidae
SOWC099-06	BC-Hax2092	Perigonia	pittieri	Sphingidae
BLPCP161-08	08-SRNP-104578	Perigonia	porcus	Sphingidae
MHACG888-05	04-SRNP-55902	Perigonia	stulta	Sphingidae
JSPC251-03	94-SRNP-3466	Phryxus	caicus	Sphingidae
SOWA007-06	BC-Hax0007	Platysphinx	bouyeri	Sphingidae
SSDA045-06	PD-BC 245	Polyptychoides	afarissaque	Sphingidae
SSDA049-06	PD-BC 249	Polyptychoides	cadioui	Sphingidae
SSDA035-06	PD-BC 235	Polyptychoides	insulanus	Sphingidae
SSDA039-06	PD-BC 239	Polyptychoides	mbarikensis	Sphingidae
SSDA048-06	PD-BC 248	Polyptychoides	obtusus	Sphingidae
SSDA047-06	PD-BC 247	Polyptychoides	ruaha	Sphingidae
SOWA658-06	BC-Hax0651	Polyptychus	claudiae	Sphingidae
GBGL0187-06	AF170855	Proserpinus	clarkiae	Sphingidae
SOWC357-06	BC-Hax2256	Protaleuron	herbini	Sphingidae
SOWC360-06	BC-Hax2259	Protaleuron	rhodogaster	Sphingidae
SPUEA287-07	BC-EMEM0287	Protambulyx	astygonus	Sphingidae
BLPBE680-07	07-SRNP-101619	Protambulyx	eurycles	Sphingidae
SPUEA283-07	BC-EMEM0283	Protambulyx	goeldii	Sphingidae
SOWA280-06	BC-Hax0280	Protambulyx	ockendeni	Sphingidae
BLPCC844-08	07-SRNP-107329	Protambulyx	strigilisDHJ01	Sphingidae
BLPBF423-07	07-SRNP-102302	Protambulyx	strigilisDHJ02	Sphingidae
SOWA278-06	BC-Hax0278	Protambulyx	sulphurea	Sphingidae
SSDA069-06	PD-BC 269	Pseudoclanis	aequabilis	Sphingidae
SSDA073-06	PD-BC 273	Pseudoclanis	biokoensis	Sphingidae
SSDA071-06	PD-BC 271	Pseudoclanis	canui	Sphingidae
SSDA061-06	PD-BC 261	Pseudoclanis	rhadamistus	Sphingidae
MHASB786-07	06-SRNP-59172	Pseudosphinx	tetrio	Sphingidae
SPRBA209-08	BC-RBP-0209	Psilogramma	andamanica	Sphingidae
SPTMA283-07	BC-Mel 0361	Psilogramma	angelika	Sphingidae
SPRBA214-08	BC-RBP-0214	Psilogramma	floresica	Sphingidae
SPRBA266-08	BC-RBP-0266	Psilogramma	orientalis	Sphingidae
SPRBA254-08	BC-RBP-0254	Psilogramma	papuensis	Sphingidae
SPRBA262-08	BC-RBP-0262	Psilogramma	salomonis	Sphingidae
SPRBA206-08	BC-RBP-0206	Psilogramma	sulawesica	Sphingidae
SPRBA195-08	BC-RBP-0195	Psilogramma	sundana	Sphingidae
SPRBA212-08	BC-RBP-0212	Psilogramma	tanimbarica	Sphingidae
SOWA490-06	BC-Hax0490	Rhodambulyx	schnitzleri	Sphingidae
SOWC231-06	BC-Mel0062	Rhodoprasina	mateji	Sphingidae
SOWA429-06	BC-Hax0429	Rhodoprasina	viksinjaevi	Sphingidae
SOWA733-06	BC-Hax0726	Sagenosoma	elsa	Sphingidae
LPSOB311-08	PPBP-1310	Smerinthus	cerisyi	Sphingidae
BLTIB530-08	BL796	Smerinthus	jamaicensis	Sphingidae
SPUEB373-07	BC-EMEM1313	Smerinthus	kindermannii	Sphingidae
XAJ551-06	2006-ONT-0551	Sphecodina	abbottii	Sphingidae
SOWA318-06	BC-Hax0318	Sphinx	aurigutta	Sphingidae
SOWE332-07	BC-Hax4231	Sphinx	biolleyi	Sphingidae
PMG200-03	SPHINX1.00	Sphinx	canadensis	Sphingidae
XAJ958-06	2006-ONT-0958	Sphinx	chersis	Sphingidae
XAJ480-06	2006-ONT-0480	Sphinx	drupiferarum	Sphingidae
SPUEA434-07	BC-EMEM0434	Sphinx	justiciae	Sphingidae
XAJ366-06	2006-ONT-0366	Sphinx	kalmiae	Sphingidae
GBGL4977-08	EU141358	Sphinx	ligustri	Sphingidae
SPTYP001-07	NHM-SphTyp0001	Sphinx	lugens	Sphingidae
SPUEA494-07	BC-EMEM0494	Sphinx	maura	Sphingidae
SPUEA431-07	BC-EMEM0431	Sphinx	merops	Sphingidae
SOWA385-06	BC-Hax0385	Sphinx	nogueirai	Sphingidae
SOWA332-06	BC-Hax0332	Sphinx	phalerata	Sphingidae
LPSOB190-08	PPBP-1189	Sphinx	poecila	Sphingidae
SOWA330-06	BC-Hax0330	Sphinx	porioni	Sphingidae
SOWA322-06	BC-Hax0322	Sphinx	tricolor	Sphingidae
SOWC082-06	BC-Hax2075	Stolidoptera	cadioui	Sphingidae
BLPAD176-06	06-SRNP-102995	Stolidoptera	tachasara	Sphingidae
SPPDA361-07	PD-BC 741	Temnora	avinoffi	Sphingidae
SPPDA404-07	PD-BC 784	Temnora	crenulata	Sphingidae
SSDA016-06	PD-BC 216	Temnora	dierli	Sphingidae
SSDA138-06	PD-BC 338	Temnora	fumosa	Sphingidae
SPPDA366-07	PD-BC 746	Temnora	hollandi	Sphingidae
SSDA021-06	PD-BC 221	Temnora	kaguru	Sphingidae
SSDA084-06	PD-BC 284	Temnora	kala	Sphingidae
SOWD542-06	BC-Hax3441	Temnora	ntombi	Sphingidae
SPPDA415-07	PD-BC 795	Temnora	probata	Sphingidae
SSDA134-06	PD-BC 334	Temnora	reutlingeri	Sphingidae
SSDA020-06	PD-BC 220	Temnora	rungwe	Sphingidae
SSDA131-06	PD-BC 331	Temnora	sardanus	Sphingidae
SSDA098-06	PD-BC 298	Temnora	subapicalis	Sphingidae
SPPDA359-07	PD-BC 739	Temnora	turlini	Sphingidae
SSDA017-06	PD-BC 217	Temnora	uluguru	Sphingidae
SOWC828-06	BC-Hax2727	Theretra	babarensis	Sphingidae
SPPDA552-07	PD-BC 932	Theretra	improvisa	Sphingidae
SPPDA536-07	PD-BC 916	Theretra	jugurtha	Sphingidae
SOWC831-06	BC-Hax2730	Theretra	mercedes	Sphingidae
SPPDA546-07	PD-BC 926	Theretra	orpheus	Sphingidae
MHACG364-04	98-SRNP-13096	Unzela	japix	Sphingidae
JSPC598-03	96-SRNP-11969	Unzela	pronoe	Sphingidae
MHACG325-04	01-SRNP-21265	Xylophanes	acrus	Sphingidae
MHASC147-05	04-SRNP-42330	Xylophanes	adalia	Sphingidae
SOWA911-06	BC-Hax0904	Xylophanes	aglaor	Sphingidae
SPMNP382-07	BC-MNHNJP0272	Xylophanes	amadis	Sphingidae
JSPC599-03	97-SRNP-1122	Xylophanes	anubus	Sphingidae
SPUEB529-07	BC-EMEM1469	Xylophanes	aristor	Sphingidae
SOWA766-06	BC-Hax0759	Xylophanes	balcazari	Sphingidae
SPUEB523-07	BC-EMEM1463	Xylophanes	barbuti	Sphingidae
SOWA924-06	BC-Hax0917	Xylophanes	belti	Sphingidae
SOWA990-06	BC-Hax0983	Xylophanes	blanca	Sphingidae
BLPCO006-08	08-SRNP-103483	Xylophanes	ceratomioides	Sphingidae
SOWA937-06	BC-Hax0930	Xylophanes	chiron	Sphingidae
SOWB139-06	BC-Hax1132	Xylophanes	colinae	Sphingidae
SOWA943-06	BC-Hax0936	Xylophanes	cosmius	Sphingidae
MHASC190-05	98-SRNP-2992	Xylophanes	crotonis	Sphingidae
BLPCL395-08	08-SRNP-101494	Xylophanes	cthulhu	Sphingidae
BLPBG915-07	07-SRNP-103734	Xylophanes	cyrene	Sphingidae
SOWA883-06	BC-Hax0876	Xylophanes	damocrita	Sphingidae
SOWA968-06	BC-Hax0961	Xylophanes	docilis	Sphingidae
SOWA738-06	BC-Hax0731	Xylophanes	dolius	Sphingidae
SOWA761-06	BC-Hax0754	Xylophanes	elara	Sphingidae
SOWE552-07	BC-Hax4451	Xylophanes	epaphus	Sphingidae
SOWA832-06	BC-Hax0825	Xylophanes	eumedon	Sphingidae
SOWA829-06	BC-Hax0822	Xylophanes	falco	Sphingidae
SOWA741-06	BC-Hax0734	Xylophanes	fosteri	Sphingidae
SOWB167-06	BC-Hax1160	Xylophanes	fusimacula	Sphingidae
SOWB179-06	BC-Hax1172	Xylophanes	germen	Sphingidae
JSPC317-03	97-SRNP-523	Xylophanes	godmani	Sphingidae
JSPC320-03	01-SRNP-11907	Xylophanes	guianensis	Sphingidae
SOWB195-06	BC-Hax1188	Xylophanes	hannemanni	Sphingidae
SOWA755-06	BC-Hax0748	Xylophanes	haxairei	Sphingidae
SOWA757-06	BC-Hax0750	Xylophanes	hydrata	Sphingidae
SPUEB519-07	BC-EMEM1459	Xylophanes	indistincta	Sphingidae
SOWA842-06	BC-Hax0835	Xylophanes	irrorata	Sphingidae
SPUEB524-07	BC-EMEM1464	Xylophanes	isaon	Sphingidae
SOWB198-06	BC-Hax1191	Xylophanes	jamaicensis	Sphingidae
SOWE514-07	BC-Hax4413	Xylophanes	jocasta	Sphingidae
SOWA749-06	BC-Hax0742	Xylophanes	jordani	Sphingidae
SOWA852-06	BC-Hax0845	Xylophanes	josephinae	Sphingidae
JSPC470-03	01-SRNP-9598	Xylophanes	juanita	Sphingidae
SOWA888-06	BC-Hax0881	Xylophanes	katharinae	Sphingidae
SOWB028-06	BC-Hax1021	Xylophanes	kiefferi	Sphingidae
SOWA962-06	BC-Hax0955	Xylophanes	letiranti	Sphingidae
BLPCL269-08	08-SRNP-101368	Xylophanes	libya	Sphingidae
SOWA817-06	BC-Hax0810	Xylophanes	lichyi	Sphingidae
SPUEB541-07	BC-EMEM1481	Xylophanes	lissy	Sphingidae
MHASB604-07	05-SRNP-41192	Xylophanes	loelia	Sphingidae
SPTVA739-07	VAG-375	Xylophanes	lolita	Sphingidae
SOWA999-06	BC-Hax0992	Xylophanes	macasensis	Sphingidae
JSPC428-03	01-SRNP-11683	Xylophanes	maculator	Sphingidae
SOWA895-06	BC-Hax0888	Xylophanes	marginalis	Sphingidae
SOWB130-06	BC-Hax1123	Xylophanes	media	Sphingidae
SOWA881-06	BC-Hax0874	Xylophanes	meridanus	Sphingidae
SOWA972-06	BC-Hax0965	Xylophanes	mineti	Sphingidae
SOWA912-06	BC-Hax0905	Xylophanes	mirabilis	Sphingidae
SOWA907-06	BC-Hax0900	Xylophanes	monzoni	Sphingidae
SOWA939-06	BC-Hax0932	Xylophanes	nabuchodonosor	Sphingidae
SOWE440-07	BC-Hax4339	Xylophanes	neoptolemus	Sphingidae
SOWA744-06	BC-Hax0737	Xylophanes	norfolki	Sphingidae
SOWA946-06	BC-Hax0939	Xylophanes	obscurus	Sphingidae
SPUEB544-07	BC-EMEM1484	Xylophanes	ockendeni	Sphingidae
BLPCM632-08	08-SRNP-102229	Xylophanes	pistacina	Sphingidae
JSPC360-03	02-SRNP-1569	Xylophanes	pluto	Sphingidae
BLPCL396-08	08-SRNP-101495	Xylophanes	porcus	Sphingidae
SPUEB532-07	BC-EMEM1472	Xylophanes	porioni	Sphingidae
SOWA795-06	BC-Hax0788	Xylophanes	resta	Sphingidae
SOWA901-06	BC-Hax0894	Xylophanes	rhodina	Sphingidae
SOWA841-06	BC-Hax0834	Xylophanes	rhodocera	Sphingidae
SOWB015-06	BC-Hax1008	Xylophanes	rhodochlora	Sphingidae
SOWA839-06	BC-Hax0832	Xylophanes	rhodotus	Sphingidae
SPUEB513-07	BC-EMEM1453	Xylophanes	robinsonii	Sphingidae
SOWA980-06	BC-Hax0973	Xylophanes	rothschildi	Sphingidae
SOWA920-06	BC-Hax0913	Xylophanes	rufescens	Sphingidae
SOWA958-06	BC-Hax0951	Xylophanes	sarae	Sphingidae
SOWA845-06	BC-Hax0838	Xylophanes	schausi	Sphingidae
SOWA835-06	BC-Hax0828	Xylophanes	schreiteri	Sphingidae
SOWB035-06	BC-Hax1028	Xylophanes	schwartzi	Sphingidae
SOWA863-06	BC-Hax0856	Xylophanes	staudingeri	Sphingidae
SOWA739-06	BC-Hax0732	Xylophanes	suana	Sphingidae
BLPCL180-08	08-SRNP-101279	Xylophanes	tersa	Sphingidae
MHASB298-06	06-SRNP-5834	Xylophanes	thyelia	Sphingidae
BLPBF401-07	07-SRNP-102280	Xylophanes	titana	Sphingidae
JSPC514-03	79-SRNP-58.1	Xylophanes	turbata	Sphingidae
BLPCL400-08	08-SRNP-101499	Xylophanes	tyndarus	Sphingidae
BLPCK543-08	08-SRNP-100636	Xylophanes	undata	Sphingidae
SOWB011-06	BC-Hax1004	Xylophanes	vagliai	Sphingidae
SPTYP002-08	NHM-SphTyp0002	Xylophanes	virescens	Sphingidae
MHASB055-05	05-SRNP-30931	Xylophanes	zurcheri	Sphingidae
SOWD384-06	BC-Hax3283	Zacria	vojtechi	Sphingidae
BLPAA260-06	06-SRNP-100259	Macrosoma	heliconiaria	Hedylidae
BLPBB546-07	06-SRNP-108629	Macrosoma	costilunata	Hedylidae
BLPBF161-07	07-SRNP-102040	Macrosoma	cascariaDHJ01	Hedylidae
BLPBF855-07	07-SRNP-102734	Macrosoma	cascariaDHJ02	Hedylidae
BLPBF856-07	07-SRNP-102735	Macrosoma	cascariaDHJ03	Hedylidae
BLPBF866-07	07-SRNP-102745	Macrosoma	lucivittata	Hedylidae
BLPBG886-07	07-SRNP-103705	Macrosoma	Janzen04	Hedylidae
BLPBH039-07	07-SRNP-103798	Macrosoma	tipulataDHJ02	Hedylidae
BLPCB095-08	07-SRNP-105640	Macrosoma	coniferaDHJ02	Hedylidae
BLPCC672-08	07-SRNP-107157	Macrosoma	coniferaDHJ01	Hedylidae
BLPCE482-08	07-SRNP-108847	Macrosoma	Janzen02	Hedylidae
BLPCF176-08	07-SRNP-109481	Macrosoma	rubedinaria	Hedylidae
BLPCG332-08	07-SRNP-110577	Macrosoma	albida	Hedylidae
BLPCH847-08	07-SRNP-112032	Macrosoma	semiermis	Hedylidae
BLPCI541-08	07-SRNP-112666	Macrosoma	bahiata	Hedylidae
GBGL0186-06	AF170854	Macrosoma	sp.	Hedylidae
GBGL4973-08	EU141362	Macrosoma	tipulata	Hedylidae
CSRII522-04	00-SRNP-6810	Achalarus	albociliatus	Hesperiidae
CSCR003-04	93-SRNP-7539	Achalarus	toxeus	Hesperiidae
MHMXP121-08	07-SRNP-45267	Achlyodes	busirus	Hesperiidae
CSCR005-04	02-SRNP-23406	Achlyodes	pallida	Hesperiidae
CSCR006-04	96-SRNP-262	Achlyodes	thraso	Hesperiidae
MHACG848-05	05-SRNP-20	Aethilla	echina	Hesperiidae
MHAHD503-05	02-SRNP-14545	Aethilla	lavochrea	Hesperiidae
MHMXN318-07	07-SRNP-56354	Aguna	asander	Hesperiidae
MHAHE098-05	04-SRNP-42390	Aguna	Burns01	Hesperiidae
MHAHJ893-07	06-SRNP-44327	Aguna	Burns02	Hesperiidae
MHAHE433-05	05-SRNP-41660	Aguna	Burns03	Hesperiidae
MHAHE434-05	05-SRNP-57391	Aguna	Burns05	Hesperiidae
CSRII428-04	02-SRNP-6344	Aguna	coeloides	Hesperiidae
MHAHD391-05	05-SRNP-41056	Aguna	metophis	Hesperiidae
MHAHE435-05	05-SRNP-57368	Aguna	panama	Hesperiidae
MHMXN359-07	07-SRNP-41473	Aides	brino	Hesperiidae
MHAHH474-06	06-SRNP-3370	Aides	Burns01	Hesperiidae
MHAHE183-05	04-SRNP-60339	Anastrus	neaeris	Hesperiidae
MHAHE182-05	04-SRNP-4595	Anastrus	sempiternus	Hesperiidae
XAJ971-06	2006-ONT-0971	Anatrytone	logan	Hesperiidae
MHMXN377-07	07-SRNP-41836	Anatrytone	mella	Hesperiidae
MHAHK363-07	07-SRNP-55564	Anisochoria	polysticta	Hesperiidae
MHMXT215-08	08-SRNP-559	Anthoptus	Burns34	Hesperiidae
MHMXK082-07	07-SRNP-20198	Anthoptus	epictetus	Hesperiidae
MHAHD232-05	04-SRNP-30110	Anthoptus	insignis	Hesperiidae
CSCR304-04	03-SRNP-5120	Antigonus	erosus	Hesperiidae
CSCR014-04	00-SRNP-12980	Antigonus	nearchus	Hesperiidae
MHAHG229-06	06-SRNP-30483	Apaustus	gracilis	Hesperiidae
MHAHD273-05	04-SRNP-48821	Argon	lota	Hesperiidae
MHAHD587-05	04-SRNP-34778	Arita	arita	Hesperiidae
MHAHF255-06	05-SRNP-2324	Aroma	aroma	Hesperiidae
MHAHE018-05	04-SRNP-4223.1	Aroma	henricusDHJ01	Hesperiidae
MHAHE017-05	04-SRNP-60972	Aroma	henricusDHJ02	Hesperiidae
MHAHF121-06	05-SRNP-30659	Arteurotia	tractipennis	Hesperiidae
CSCR305-04	03-SRNP-30545	Artines	rica	Hesperiidae
MHAHD716-05	04-SRNP-35461	Astraptes	alardus	Hesperiidae
MHAHH770-06	00-SRNP-20270	Astraptes	anaphus	Hesperiidae
CSCR308-04	03-SRNP-20746	Astraptes	apastus	Hesperiidae
MHAHF286-06	05-SRNP-12046	Astraptes	aulus	Hesperiidae
MHAHF243-06	05-SRNP-40306	Astraptes	brevicauda	Hesperiidae
CSRII429-04	04-SRNP-2338	Astraptes	chiriquensis	Hesperiidae
MHAHI272-06	00-SRNP-9758	Astraptes	creteus	Hesperiidae
MHAHH557-06	06-SRNP-41788	Astraptes	egregiusDHJ01	Hesperiidae
MHAHE594-06	05-SRNP-59306	Astraptes	egregiusDHJ02	Hesperiidae
CSCR309-04	03-SRNP-1513	Astraptes	enotrus	Hesperiidae
MHAHF724-06	05-SRNP-60355	Astraptes	hopfferiDHJ01	Hesperiidae
MHAHF722-06	05-SRNP-66135	Astraptes	hopfferiDHJ02	Hesperiidae
MHAHJ891-07	06-SRNP-6959	Astraptes	janeiraDHJ01	Hesperiidae
MHAHC058-05	04-SRNP-1932	Astraptes	janeiraDHJ02	Hesperiidae
CSCR034-04	00-SRNP-17853	Astraptes	phalaecus	Hesperiidae
MHMXT217-08	07-SRNP-43000	Astraptes	talus	Hesperiidae
MHAHG656-06	06-SRNP-2459	Astraptes	tucuti	Hesperiidae
LPSO971-08	PPBP-0971	Atrytonopsis	hianna	Hesperiidae
CSCR480-04	93-SRNP-4163.1	Atrytonopsis	ovinia	Hesperiidae
MHAHK403-07	01-SRNP-3733	Autochton	Burns01	Hesperiidae
MHAHE596-06	05-SRNP-46948	Autochton	Burns02	Hesperiidae
MHAHK446-07	02-SRNP-17340	Autochton	Burns03	Hesperiidae
CSRII105-04	01-SRNP-2960	Autochton	longipennis	Hesperiidae
MHAHE196-05	04-SRNP-42624	Autochton	zarex	Hesperiidae
GBGL0034-06	AB192481	Badamia	exclamationis	Hesperiidae
GBGL0036-06	AB192483	Borbo	cinnara	Hesperiidae
MHMXO897-08	07-SRNP-42318	Bungalotis	astylos	Hesperiidae
MHAHL545-07	07-SRNP-65195	Bungalotis	diophorus	Hesperiidae
CSCR046-04	01-SRNP-24401	Bungalotis	erythus	Hesperiidae
CSCR047-04	94-SRNP-308	Bungalotis	midas	Hesperiidae
MHAHG690-06	05-SRNP-64394	Bungalotis	quadratum	Hesperiidae
GBGL0033-06	AB192480	Burara	aquilina	Hesperiidae
CSCR049-04	95-SRNP-6015	Cabares	potrillo	Hesperiidae
MHMXK041-07	07-SRNP-20366	Calliades	zeutus	Hesperiidae
CSRII339-04	95-SRNP-7137	Callimormus	juventus	Hesperiidae
MHAHI588-06	06-SRNP-43119	Callimormus	radiola	Hesperiidae
CSRII326-04	93-SRNP-5809	Callimormus	saturnus	Hesperiidae
MHAHE768-06	05-SRNP-57169	Calpodes	ethlius	Hesperiidae
MHMXP214-08	07-SRNP-42067	Camptopleura	auxo	Hesperiidae
MHMXP208-08	07-SRNP-42282	Camptopleura	theramenesDHJ01	Hesperiidae
MHAHF649-06	05-SRNP-23809	Camptopleura	theramenesDHJ02	Hesperiidae
MHAHJ547-07	06-SRNP-23245	Carrhenes	calidius	Hesperiidae
CSCR054-04	92-SRNP-3012	Carrhenes	fuscescens	Hesperiidae
CSCR056-04	97-SRNP-1522	Carrhenes	meridensis	Hesperiidae
LPSOB743-08	PPBP-1742	Carterocephalus	palaemon	Hesperiidae
GBGL0054-06	AB192501	Carterocephalus	silvicola	Hesperiidae
MHAHK036-07	07-SRNP-31312	Carystina	auriferDHJ01	Hesperiidae
MHMXN360-07	07-SRNP-32412	Carystina	auriferDHJ02	Hesperiidae
MHAHH731-06	98-SRNP-4741	Carystoides	basochesDHJ01	Hesperiidae
MHAHH727-06	03-SRNP-26097	Carystoides	basochesDHJ02	Hesperiidae
MHAHF155-06	05-SRNP-1255	Carystoides	Burns01	Hesperiidae
MHAHH847-06	04-SRNP-49831	Carystoides	escalanteiDHJ01	Hesperiidae
MHAHH039-06	04-SRNP-49883	Carystoides	escalanteiDHJ02	Hesperiidae
MHAHK165-07	06-SRNP-47596	Carystoides	escalanteiDHJ03	Hesperiidae
CSRII432-04	04-SRNP-22310	Carystoides	hondura	Hesperiidae
MHAHI477-06	06-SRNP-33993	Carystoides	orbius	Hesperiidae
MHAHG649-06	06-SRNP-35037	Celaenorrhinus	approximatus	Hesperiidae
MHAHC187-05	04-SRNP-1521	Celaenorrhinus	Burns01	Hesperiidae
MHAHI315-06	05-SRNP-569	Celaenorrhinus	Burns03	Hesperiidae
MHAHG647-06	06-SRNP-45188	Celaenorrhinus	eligius	Hesperiidae
CSRII435-04	93-SRNP-6145	Celaenorrhinus	fritzgaertneri	Hesperiidae
MHAHC101-05	04-SRNP-45303	Celaenorrhinus	stallingsi	Hesperiidae
MHAHE239-05	05-SRNP-55123	Cephise	aelius	Hesperiidae
MHAHC582-05	04-SRNP-56368	Cephise	Burns01	Hesperiidae
MHAHL086-07	05-SRNP-30053	Cephise	nuspesezDHJ01	Hesperiidae
MHMXK043-07	06-SRNP-23457	Cephise	nuspesezDHJ02	Hesperiidae
BLPAB478-06	06-SRNP-101417	Chioides	catillus	Hesperiidae
MHAHC021-05	04-SRNP-45597	Chioides	zilpa	Hesperiidae
MHAHD673-05	04-SRNP-14583	Chiomara	georgina	Hesperiidae
GBGL0035-06	AB192482	Choaspes	benjaminii	Hesperiidae
MHAHC811-05	04-SRNP-60797	Chrysoplectrum	Burns01	Hesperiidae
CSCR347-04	03-SRNP-20727	Chrysoplectrum	Burns02	Hesperiidae
MHAHC812-05	05-SRNP-55019	Chrysoplectrum	pervivax	Hesperiidae
MHAHF284-06	05-SRNP-46249	Clito	aberrans	Hesperiidae
MHAHG225-06	05-SRNP-34516	Clito	Burns01	Hesperiidae
MHMXI615-07	00-SRNP-11658	Cobalopsis	Janzen01	Hesperiidae
MHAHJ847-07	06-SRNP-8287	Cobalopsis	nero	Hesperiidae
MHMXH824-07	02-SRNP-4284	Cobalus	fidicula	Hesperiidae
CSRII320-04	92-SRNP-340	Cobalus	virbius	Hesperiidae
CSRII439-04	99-SRNP-2489	Codatractus	alcaeus	Hesperiidae
MHAHG673-06	06-SRNP-2517	Codatractus	carlos	Hesperiidae
XAA731-04	00-SRNP-9747	Codatractus	imalena	Hesperiidae
CSRII443-04	92-SRNP-3686	Codatractus	melon	Hesperiidae
MHAHH471-06	06-SRNP-13361	Cogia	calchas	Hesperiidae
MHAHK360-07	06-SRNP-21562	Cogia	eluina	Hesperiidae
MHAHK532-07	02-SRNP-13348	Cogia	hiska	Hesperiidae
MHAHK661-07	07-SRNP-35644	Conga	chydaea	Hesperiidae
MHAHD187-05	04-SRNP-13989	Corticea	corticea	Hesperiidae
CSRII032-04	04-SRNP-30221	Corticea	lysias	Hesperiidae
MHAHK577-07	02-SRNP-9441	Creonpyge	creon	Hesperiidae
MHAHD057-05	04-SRNP-55588	Cycloglypha	thrasibulus	Hesperiidae
CSCR503-04	01-SRNP-464	Cyclosemia	anastomosis	Hesperiidae
MHAHD889-05	04-SRNP-55128	Cyclosemia	Burns01	Hesperiidae
MHAHL245-07	07-SRNP-65063	Cyclosemia	subcaerulea	Hesperiidae
MHAHD386-05	05-SRNP-41365	Cymaenes	alumna	Hesperiidae
MHMXK382-07	07-SRNP-55768	Cymaenes	odilia	Hesperiidae
MHMXK038-07	07-SRNP-20247	Cynea	anthracinus	Hesperiidae
MHAHE674-06	05-SRNP-31093	Cynea	Burns01	Hesperiidae
MHAHE666-06	05-SRNP-30468	Cynea	Burns02	Hesperiidae
MHAHJ600-07	06-SRNP-44013	Cynea	Burns04	Hesperiidae
CSRII242-04	00-SRNP-12085	Cynea	Burns05	Hesperiidae
MHAHD025-05	04-SRNP-30374	Cynea	Burns08	Hesperiidae
MHMXP195-08	07-SRNP-42398	Cynea	Burns11	Hesperiidae
CSRII362-04	00-SRNP-1610	Cynea	Burns12	Hesperiidae
MHAHJ310-07	04-SRNP-30509	Cynea	Burrns01	Hesperiidae
MHAHG820-06	06-SRNP-2575	Cynea	cynea	Hesperiidae
CSCR504-04	03-SRNP-1297	Cynea	irma	Hesperiidae
MHAHF766-06	05-SRNP-5831	Cynea	megalops	Hesperiidae
CSCR507-04	03-SRNP-8218	Damas	clavus	Hesperiidae
CSRII193-04	03-SRNP-8179	Damas	immaculaDHJ01	Hesperiidae
MHMXK039-07	07-SRNP-40259	Damas	immaculaDHJ02	Hesperiidae
MHAHI229-06	00-SRNP-18391	Dardarina	dardaris	Hesperiidae
CSCR089-04	00-SRNP-9201	Doberes	anticus	Hesperiidae
CSRII112-04	01-SRNP-9331	Drephalys	alcmon	Hesperiidae
CSRII194-04	03-SRNP-21317	Drephalys	Burns01	Hesperiidae
CSRII114-04	01-SRNP-12341	Drephalys	kidonoi	Hesperiidae
MHAHE838-06	05-SRNP-32332	Dubiella	belpa	Hesperiidae
MHMXR740-08	07-SRNP-45716	Dyscophellus	Burns01	Hesperiidae
MHAHF542-06	04-SRNP-61423	Dyscophellus	Burns02	Hesperiidae
CSCR091-04	02-SRNP-27688	Dyscophellus	nicephorus	Hesperiidae
MHAHJ028-07	99-SRNP-4770	Dyscophellus	phraxanorDHJ01	Hesperiidae
MHAHJ025-07	99-SRNP-4100	Dyscophellus	phraxanorDHJ02	Hesperiidae
MHAHJ027-07	98-SRNP-14893	Dyscophellus	phraxanorDHJ03	Hesperiidae
CSCR096-04	01-SRNP-5603	Dyscophellus	porcius	Hesperiidae
MHAHH125-06	01-SRNP-3569	Dyscophellus	ramon	Hesperiidae
MHAHF629-06	05-SRNP-24244	Ebrietas	anacreonDHJ01	Hesperiidae
MHMXP207-08	07-SRNP-59135	Ebrietas	anacreonDHJ02	Hesperiidae
MHAHK319-07	07-SRNP-55471	Ebrietas	anacreonDHJ03	Hesperiidae
MHMXR045-08	07-SRNP-61246	Ebrietas	anacreonDHJ04	Hesperiidae
MHAHD385-05	05-SRNP-20008	Ebrietas	osyris	Hesperiidae
MHMXS087-08	08-SRNP-65122	Ebusus	ebusus	Hesperiidae
CSCR508-04	03-SRNP-6393	Elbella	petrobasDHJ02	Hesperiidae
MHAHG483-06	05-SRNP-32782	Elbella	petrobasDHJ03	Hesperiidae
MHMXO760-08	07-SRNP-3722	Elbella	petrobasDHJ04	Hesperiidae
MHMXO770-08	07-SRNP-32122	Elbella	scylla	Hesperiidae
MHAHD760-05	04-SRNP-15095	Enosis	angularis	Hesperiidae
MHMXR026-08	07-SRNP-42673	Enosis	pruinosa	Hesperiidae
MHAHG736-06	05-SRNP-21189	Entheus	Burns02	Hesperiidae
MHAHK079-07	06-SRNP-44097	Entheus	Burns03	Hesperiidae
MHAHF413-06	05-SRNP-31679	Entheus	matho	Hesperiidae
MHAHL068-07	04-SRNP-27299	Epargyreus	Burns02	Hesperiidae
MHAHC773-05	04-SRNP-48332	Epargyreus	Burns03	Hesperiidae
MHAHC771-05	04-SRNP-24319	Epargyreus	Burns04	Hesperiidae
MHMXK134-07	07-SRNP-1276	Epargyreus	Burns06	Hesperiidae
MHAHC770-05	04-SRNP-55660	Epargyreus	Burns07	Hesperiidae
MHAHK225-07	06-SRNP-58925	Epargyreus	Burns11	Hesperiidae
MHMXN329-07	07-SRNP-21329	Epargyreus	Burns12	Hesperiidae
LPSO962-08	PPBP-0962	Epargyreus	clarus	Hesperiidae
MHAHF328-06	05-SRNP-22467	Eracon	Burns01DHJ01	Hesperiidae
MHAHF337-06	05-SRNP-1688	Eracon	Burns01DHJ02	Hesperiidae
MHMXP123-08	07-SRNP-45762	Eracon	lachesis	Hesperiidae
GBGL0056-06	AB192503	Erynnis	montanus	Hesperiidae
MHAHJ685-07	06-SRNP-57863	Erynnis	tristis	Hesperiidae
MHAHE675-06	05-SRNP-42504	Euphyes	Janzen01	Hesperiidae
MHAHJ293-07	03-SRNP-27228	Euphyes	peneia	Hesperiidae
XAJ928-06	2006-ONT-0928	Euphyes	vestris	Hesperiidae
MHAHG011-06	05-SRNP-24600	Eutocus	facilisDHJ02	Hesperiidae
MHAHI076-06	06-SRNP-42196	Eutychide	Janzen02	Hesperiidae
MHAHE709-06	05-SRNP-47474	Eutychide	paria	Hesperiidae
MHAHJ850-07	06-SRNP-35684	Falga	sciras	Hesperiidae
CSRII246-04	00-SRNP-3576	Flaccilla	aecas	Hesperiidae
MHMXH868-07	06-SRNP-18549	Gesta	gesta	Hesperiidae
MHAHF115-06	04-SRNP-14564	Gindanes	brontinus	Hesperiidae
CSRII606-05	02-SRNP-2286	Gorgythion	begga	Hesperiidae
CSCR112-04	95-SRNP-11369	Grais	stigmaticus	Hesperiidae
GBGL0032-06	AB192479	Hasora	chromus	Hesperiidae
MHAHL156-07	07-SRNP-65129	Helias	cama	Hesperiidae
MHAHJ761-07	06-SRNP-6703	Heliopetes	alana	Hesperiidae
MHAHG803-06	06-SRNP-2053	Heliopetes	arsalte	Hesperiidae
GBGL0046-06	AB192493	Hesperia	florinda	Hesperiidae
MHAHJ155-07	01-SRNP-9010	Hyalothyrus	neleus	Hesperiidae
GBGL0191-06	AF170859	Hylephila	phyleus	Hesperiidae
MHMXP122-08	07-SRNP-32830	Iliana	Burns01	Hesperiidae
GBGL0052-06	AB192499	Isoteinon	lamprospilus	Hesperiidae
MHAHC145-05	04-SRNP-30754	Jemadia	Burns01	Hesperiidae
MHMXO1035-08	06-SRNP-67850	Jemadia	pseudognetus	Hesperiidae
MHMXO981-08	07-SRNP-57984	Joanna	joanna	Hesperiidae
MHAHC144-05	04-SRNP-35130	Jonaspyge	aesculapus	Hesperiidae
MHMXR869-08	07-SRNP-65628	Justinia	Burns01	Hesperiidae
MHMXR668-08	07-SRNP-65524	Justinia	norda	Hesperiidae
MHAHG071-06	95-SRNP-7106	Lento	xanthina	Hesperiidae
GBGL0053-06	AB192500	Leptalina	unicolor	Hesperiidae
MHMXR926-08	07-SRNP-65532	Lerema	accius	Hesperiidae
MHAHD188-05	04-SRNP-13850	Lerema	liris	Hesperiidae
MHAHJ380-07	00-SRNP-6771	Lerodea	arabus	Hesperiidae
MHMXO766-08	07-SRNP-65400	Melanopyge	Burns01	Hesperiidae
MHAHD728-05	04-SRNP-34289	Melanopyge	erythrosticta	Hesperiidae
MHAHJ412-07	01-SRNP-17342	Methionopsis	ina	Hesperiidae
CSCR546-04	03-SRNP-18922	Mictris	crispus	Hesperiidae
MHAHD810-05	04-SRNP-42477	Milanion	marciana	Hesperiidae
CSRII366-04	01-SRNP-17269	Mnasicles	hicetaon	Hesperiidae
MHMXI591-07	00-SRNP-54	Mnasilus	allubita	Hesperiidae
CSRII341-04	95-SRNP-7145	Mnasitheus	Burns01	Hesperiidae
CSCR552-04	03-SRNP-27042	Moeris	stroma	Hesperiidae
MHACG846-05	04-SRNP-42718	Molo	Burns01	Hesperiidae
MHAHG350-06	06-SRNP-40321	Molo	mango	Hesperiidae
MHAHH525-06	06-SRNP-55847	Monca	tyrtaeus	Hesperiidae
MHAHH469-06	06-SRNP-31970	Morvina	fissimacula	Hesperiidae
MHAHH512-06	06-SRNP-20852	Morys	Janzen01	Hesperiidae
MHAHD630-05	05-SRNP-30148	Morys	lydeDHJ01	Hesperiidae
MHAHG220-06	06-SRNP-20403	Morys	lydeDHJ02	Hesperiidae
MHAHD272-05	05-SRNP-20160	Morys	valerius	Hesperiidae
BLPAD467-06	06-SRNP-103290	Mylon	biolep01	Hesperiidae
CSCR132-04	96-SRNP-9924	Mylon	maimon	Hesperiidae
MHAHK715-07	07-SRNP-55508	Mylon	pelopidas	Hesperiidae
MHAHJ762-07	06-SRNP-22322	Mylon	salvia	Hesperiidae
CSCR136-04	96-SRNP-365	Myscelus	amystis	Hesperiidae
MHAHC105-05	04-SRNP-2099	Myscelus	assaricus	Hesperiidae
MHMXT172-08	07-SRNP-65976	Myscelus	belti	Hesperiidae
CSCR138-04	99-SRNP-2587	Myscelus	perissodora	Hesperiidae
MHAHC711-05	04-SRNP-14558	Mysoria	ambigua	Hesperiidae
CSRII454-04	96-SRNP-4567	Naevolus	orius	Hesperiidae
MHAHD720-05	04-SRNP-35266	Narcosius	colossus	Hesperiidae
CSCR139-04	96-SRNP-7367	Narcosius	parisi	Hesperiidae
MHAHI108-06	06-SRNP-6237	Narcosius	samson	Hesperiidae
MHAHL113-07	07-SRNP-32448	Nascus	broteas	Hesperiidae
MHAHC626-05	04-SRNP-48523	Nascus	Burns02	Hesperiidae
MHAHC625-05	04-SRNP-55654	Nascus	paulliniae	Hesperiidae
MHAHL112-07	05-SRNP-43646	Nascus	phintias	Hesperiidae
MHAHL111-07	05-SRNP-47450	Nascus	solon	Hesperiidae
MHMXS083-08	08-SRNP-40918	Neoxeniades	Burns02	Hesperiidae
MHAHG222-06	05-SRNP-70316	Neoxeniades	Burns03	Hesperiidae
MHAHJ723-07	06-SRNP-34664	Neoxeniades	Burns04	Hesperiidae
MHAHF638-06	05-SRNP-34571	Neoxeniades	Burns05	Hesperiidae
MHAHC457-05	04-SRNP-24531	Neoxeniades	luda	Hesperiidae
MHAHF546-06	05-SRNP-4035	Neoxeniades	molion	Hesperiidae
MHAHC453-05	04-SRNP-4907	Neoxeniades	pluviasilva	Hesperiidae
MHMXK005-07	07-SRNP-40588	Niconiades	xanthaphes	Hesperiidae
MHAHI334-06	01-SRNP-16913	Nisoniades	Burns01DHJ01	Hesperiidae
MHAHD804-05	04-SRNP-22824	Nisoniades	Burns01DHJ02	Hesperiidae
MHAHI335-06	01-SRNP-14613	Nisoniades	Burns02	Hesperiidae
MHAHG231-06	06-SRNP-659	Nisoniades	Burns03	Hesperiidae
MHAHF071-06	05-SRNP-30669	Nisoniades	godma	Hesperiidae
CSCR162-04	02-SRNP-23370	Noctuana	lactifera	Hesperiidae
MHAHE932-06	04-SRNP-24257	Noctuana	stator	Hesperiidae
GBGL0048-06	AB192495	Notocrypta	curvifascia	Hesperiidae
CSRII404-04	03-SRNP-22408	Nyctelius	nycteliusDHJ01	Hesperiidae
CSRII649-05	03-SRNP-22044	Nyctelius	nycteliusDHJ02	Hesperiidae
GBGL0045-06	AB192492	Ochlodes	ochracea	Hesperiidae
MHMXK128-07	06-SRNP-65695	Orses	cynisca	Hesperiidae
MHAHJ465-07	06-SRNP-8586	Ouleus	Burns01	Hesperiidae
CSRII402-04	03-SRNP-22100	Ouleus	cyrna	Hesperiidae
CSRII371-04	01-SRNP-25074	Ouleus	dilla	Hesperiidae
MHAHK307-07	07-SRNP-40031	Ouleus	Janzen01	Hesperiidae
CSRII411-04	03-SRNP-34272	Ouleus	negrus	Hesperiidae
MHAHK317-07	07-SRNP-55693	Ouleus	salvinaDHJ01	Hesperiidae
MHAHK318-07	07-SRNP-55748	Ouleus	salvinaDHJ02	Hesperiidae
CSRII697-05	02-SRNP-23285	Oxynetra	hopfferi	Hesperiidae
MHMXK427-07	06-SRNP-44313	Oxynthes	coruscaDHJ01	Hesperiidae
MHMXK425-07	07-SRNP-56182	Oxynthes	coruscaDHJ02	Hesperiidae
MHMXO956-08	07-SRNP-42460	Oxynthes	coruscaDHJ05	Hesperiidae
MHAHJ283-07	02-SRNP-5726	Paches	loxus	Hesperiidae
MHAHJ463-07	06-SRNP-58286	Pachyneuria	licisca	Hesperiidae
MHAHK676-07	07-SRNP-45131	Panoquina	Burns01	Hesperiidae
MHAHE367-05	05-SRNP-32749	Panoquina	Burns03	Hesperiidae
CSRII046-04	93-SRNP-1712	Panoquina	Burns06	Hesperiidae
MHMXR889-08	07-SRNP-65865	Panoquina	fusina	Hesperiidae
MHAHF764-06	05-SRNP-33202	Panoquina	lucas	Hesperiidae
MHAHI100-06	06-SRNP-5986	Papias	subcostulata/nigrans	Hesperiidae
BLPAB626-06	06-SRNP-101565	Parelbella	macleannaniDHJ01	Hesperiidae
BLPAB543-06	06-SRNP-101482	Parelbella	scylla	Hesperiidae
GBGL0041-06	AB192488	Parnara	guttata	Hesperiidae
GBGL0043-06	AB192490	Parnara	ogasawarensis	Hesperiidae
MHAHJ503-07	06-SRNP-9192	Parphorus	decora	Hesperiidae
MHMXN249-07	07-SRNP-20848	Parphorus	storax	Hesperiidae
CSCR175-04	98-SRNP-2698	Passova	gellias	Hesperiidae
MHAHF678-06	05-SRNP-61204	Pellicia	arina	Hesperiidae
MHAHI186-06	06-SRNP-4815	Pellicia	dimidiata	Hesperiidae
MHAHF721-06	05-SRNP-34546	Pellicia	Janzen01	Hesperiidae
GBGL0038-06	AB192485	Pelopidas	agna	Hesperiidae
GBGL0040-06	AB192487	Pelopidas	jansonis	Hesperiidae
GBGL0039-06	AB192486	Pelopidas	mathias	Hesperiidae
MHAHJ890-07	06-SRNP-58002	Perichares	adela	Hesperiidae
CSCR181-04	01-SRNP-7947	Perichares	deceptus	Hesperiidae
CSRII560-04	99-SRNP-13731	Perichares	geonomaphaga	Hesperiidae
CSRII576-05	04-SRNP-13898	Perichares	lotus	Hesperiidae
XAA688-04	04-SRNP-474	Perichares	poaceaphaga	Hesperiidae
XAA689-04	03-SRNP-34862	Perichares	prestoeaphaga	Hesperiidae
CSCR182-04	01-SRNP-23273	Phanes	aletes	Hesperiidae
CSCR183-04	02-SRNP-29429	Phanes	almoda	Hesperiidae
MHAHJ222-07	03-SRNP-5739	Phanus	marshalliDHJ01	Hesperiidae
MHAHF547-06	05-SRNP-2028	Phanus	marshalliDHJ02	Hesperiidae
MHAHJ197-07	00-SRNP-2562	Phanus	vitreusDHJ01	Hesperiidae
MHMXR614-08	07-SRNP-3732	Phanus	vitreusDHJ02	Hesperiidae
MHAHJ171-07	98-SRNP-4474	Phanus	vitreusDHJ03	Hesperiidae
MHAHD859-05	04-SRNP-56226	Phareas	coeleste	Hesperiidae
MHAHF592-06	05-SRNP-64113	Phocides	belus	Hesperiidae
MHAHJ616-07	06-SRNP-42881	Phocides	Burns01	Hesperiidae
MHAHF850-06	05-SRNP-55954	Phocides	lilea	Hesperiidae
MHAHL414-07	07-SRNP-1654	Phocides	nigrescens	Hesperiidae
MHAHC361-05	00-SRNP-4322	Phocides	pigmalionDHJ01	Hesperiidae
MHAHC359-05	00-SRNP-12628	Phocides	pigmalionDHJ02	Hesperiidae
MHMXI697-07	01-SRNP-16953	Phocides	Warren01	Hesperiidae
LPSOB160-08	PPBP-1159	Poanes	hobomok	Hesperiidae
LPSOB779-08	PPBP-1778	Polites	mystic	Hesperiidae
BLTIB150-08	BL219	Polites	themistocles	Hesperiidae
MHAHE054-05	04-SRNP-16175	Polyctor	cleta	Hesperiidae
MHAHF635-06	05-SRNP-24533	Polyctor	enops	Hesperiidae
CSRII284-04	02-SRNP-7127	Polyctor	polyctor	Hesperiidae
MHAHF543-06	05-SRNP-45857	Polygonus	leo	Hesperiidae
MHAHG740-06	06-SRNP-2530	Polygonus	savignyDHJ01	Hesperiidae
MHAHJ154-07	01-SRNP-14671	Polygonus	savignyDHJ02	Hesperiidae
MHAHI444-06	00-SRNP-6494	Polythrix	asineDHJ01	Hesperiidae
MHAHI1033-07	98-SRNP-4204	Polythrix	asineDHJ02	Hesperiidae
MHAHJ892-07	06-SRNP-43437	Polythrix	asineDHJ04	Hesperiidae
MHMXR920-08	07-SRNP-23808	Polythrix	auginus	Hesperiidae
MHAHE237-05	04-SRNP-47482	Polythrix	caunus	Hesperiidae
MHAHE102-05	04-SRNP-60051	Polythrix	kanshul	Hesperiidae
MHAHI401-06	02-SRNP-13010	Polythrix	mexicanus	Hesperiidae
MHAHJ718-07	06-SRNP-58092	Polythrix	octomaculata	Hesperiidae
GBGL0037-06	AB192484	Polytremis	pellucida	Hesperiidae
MHMXP164-08	07-SRNP-2767	Porphyrogenes	Burns01	Hesperiidae
MHAHI503-06	06-SRNP-42916	Porphyrogenes	Burns02	Hesperiidae
MHMXN368-07	07-SRNP-31875	Potamanaxas	Burns01	Hesperiidae
MHMXR939-08	07-SRNP-65900	Potamanaxas	Burns02	Hesperiidae
MHMXN250-07	07-SRNP-32749	Potamanaxas	Burns03	Hesperiidae
MHAHH473-06	06-SRNP-21553	Potamanaxas	unifasciata	Hesperiidae
GBGL0050-06	AB192497	Potanthus	flavus	Hesperiidae
MHAHC717-05	04-SRNP-2133	Proteides	mercurius	Hesperiidae
MHAHF551-06	05-SRNP-3111	Pyrgus	adepta	Hesperiidae
GBGL0189-06	AF170857	Pyrgus	communis	Hesperiidae
GBGL0055-06	AB192502	Pyrgus	malvae	Hesperiidae
MHAHE568-06	05-SRNP-47404	Pyrgus	oileusDHJ01	Hesperiidae
MHMXH869-07	06-SRNP-59892	Pyrgus	oileusDHJ02	Hesperiidae
MHMXR826-08	07-SRNP-65585	Pyrrhopyge	crida	Hesperiidae
MHAHG180-06	05-SRNP-66260	Pyrrhopyge	zenodorusDHJ01	Hesperiidae
MHMXO768-08	07-SRNP-45520	Pyrrhopyge	zenodorusDHJ02	Hesperiidae
CSCR218-04	02-SRNP-547	Pythonides	amaryllis	Hesperiidae
CSCR220-04	02-SRNP-20155	Pythonides	proxenus	Hesperiidae
MHAHI199-06	06-SRNP-32649	Pythonides	pteras	Hesperiidae
MHAHE096-05	04-SRNP-23614	Quadrus	cerialis	Hesperiidae
CSCR222-04	01-SRNP-2577	Quadrus	contubernalis	Hesperiidae
MHAHC724-05	04-SRNP-3262	Quadrus	francesius	Hesperiidae
MHMXK081-07	07-SRNP-35408	Quasimellana	antipazina	Hesperiidae
MHAHE580-06	05-SRNP-5809	Quasimellana	Burns01	Hesperiidae
CSCR573-04	02-SRNP-14206	Quasimellana	eulogiusDHJ01	Hesperiidae
MHAHI067-06	06-SRNP-35372	Quasimellana	eulogiusDHJ02	Hesperiidae
MHAHE889-06	05-SRNP-45047	Quasimellana	nayana	Hesperiidae
MHMXO982-08	07-SRNP-35987	Quasimellana	servilius	Hesperiidae
MHAHG054-06	05-SRNP-33233	Quinta	cannae	Hesperiidae
MHAHG235-06	06-SRNP-1421	Quinta	locutia	Hesperiidae
MHAHG737-06	06-SRNP-31327	Remella	Burns01	Hesperiidae
MHAHD377-05	04-SRNP-1402	Remella	remus	Hesperiidae
CSRII217-04	03-SRNP-3915	Remella	rita	Hesperiidae
MHMXR011-08	07-SRNP-22545	Rhinthon	cubana	Hesperiidae
CSCR225-04	02-SRNP-8021	Ridens	biolleyi	Hesperiidae
MHAHF241-06	05-SRNP-30995	Ridens	Burns01	Hesperiidae
CSCR228-04	02-SRNP-23212	Ridens	Burns04	Hesperiidae
CSRII471-04	03-SRNP-4203	Ridens	mephitisDHJ02	Hesperiidae
CSRII470-04	99-SRNP-11679	Ridens	mephitisDHJ03	Hesperiidae
XAA917-04	92-SRNP-5754	Ridens	mephitisDHJ04	Hesperiidae
MHAHI565-06	06-SRNP-32333	Ridens	pancheDHJ01	Hesperiidae
MHAHD725-05	04-SRNP-35428	Ridens	pancheDHJ02	Hesperiidae
MHMXT221-08	08-SRNP-287	Salatis	canalis	Hesperiidae
MHMXR655-08	07-SRNP-65841	Saliana	antonius	Hesperiidae
MHAHE391-05	02-SRNP-20318	Saliana	Burns03	Hesperiidae
MHMXI092-07	06-SRNP-59757	Saliana	Burns08	Hesperiidae
MHMXR656-08	07-SRNP-65413	Saliana	Burns09	Hesperiidae
MHMXK253-07	07-SRNP-1037	Saliana	esperi	Hesperiidae
MHAHL326-07	07-SRNP-22544	Saliana	fusta	Hesperiidae
MHAHE390-05	04-SRNP-20785	Saliana	longirostris	Hesperiidae
MHMXR657-08	07-SRNP-36227	Saliana	placens	Hesperiidae
MHMXT044-08	08-SRNP-30099	Saliana	severus	Hesperiidae
CSRII293-04	02-SRNP-29508	Saliana	triangularis	Hesperiidae
MHMXK397-07	07-SRNP-40722	Saturnus	Janzen02	Hesperiidae
MHAHH427-06	06-SRNP-3696	Sostrata	bifasciata	Hesperiidae
BLPAD383-06	06-SRNP-103202	Sostrata	pumilla	Hesperiidae
MHAHE934-06	05-SRNP-42029	Sostrata	pusilla	Hesperiidae
MHAHF288-06	04-SRNP-27278	Spathilepia	clonius	Hesperiidae
MHAHF779-06	05-SRNP-6908	Spioniades	Burns01	Hesperiidae
MHMXO946-08	07-SRNP-65617	Spioniades	Burns02	Hesperiidae
MHMXP210-08	07-SRNP-36178	Staphylus	evemerus	Hesperiidae
MHAHL159-07	07-SRNP-2467	Staphylus	Janzen02	Hesperiidae
MHAHD124-05	04-SRNP-47281	Staphylus	Janzen03	Hesperiidae
MHAHF029-06	05-SRNP-55700	Staphylus	Janzen04	Hesperiidae
MHAHG221-06	06-SRNP-316	Staphylus	Janzen05	Hesperiidae
MHAHF027-06	05-SRNP-55771	Staphylus	Janzen06	Hesperiidae
MHAHF777-06	05-SRNP-7212	Staphylus	Janzen08	Hesperiidae
MHAHF026-06	05-SRNP-5923	Staphylus	Janzen09	Hesperiidae
MHAHF024-06	05-SRNP-55789	Staphylus	Janzen10	Hesperiidae
MHAHF069-06	05-SRNP-55314	Staphylus	vulgata	Hesperiidae
MHAHE843-06	05-SRNP-4768	Synale	cynaxa	Hesperiidae
MHAHJ859-07	06-SRNP-47638	Synapte	pecta	Hesperiidae
MHAHI145-06	06-SRNP-33365	Synapte	salenus	Hesperiidae
CSRII069-04	01-SRNP-18590	Synapte	silius	Hesperiidae
CSRII316-04	95-SRNP-7861	Synapte	syraces	Hesperiidae
GBGL0057-06	AB192504	Tagiades	trebellius	Hesperiidae
MHMXT087-08	07-SRNP-33914	Talides	Burns01	Hesperiidae
MHAHH684-06	00-SRNP-859	Talides	Burns02	Hesperiidae
MHAHH598-06	00-SRNP-10233	Talides	Burns03	Hesperiidae
MHAHE552-05	01-SRNP-2261	Talides	Burns04	Hesperiidae
MHMXR709-08	07-SRNP-66107	Talides	sergestus	Hesperiidae
MHMXT086-08	08-SRNP-65091	Talides	sinois	Hesperiidae
MHMXR611-08	07-SRNP-3832	Telemiades	antiopeDHJ01	Hesperiidae
MHMXS066-08	07-SRNP-4808	Telemiades	antiopeDHJ02	Hesperiidae
CSRII155-04	03-SRNP-5635	Telemiades	antiopeDHJ03	Hesperiidae
MHMXT001-08	07-SRNP-5121	Telemiades	antiopeDHJ04	Hesperiidae
MHAHD388-05	05-SRNP-55667	Telemiades	avitus	Hesperiidae
MHAHL501-07	07-SRNP-2223	Telemiades	Burns01	Hesperiidae
MHAHD384-05	05-SRNP-40200	Telemiades	Burns02	Hesperiidae
MHAHJ484-07	06-SRNP-43497	Telemiades	Burns03	Hesperiidae
MHMXS076-08	08-SRNP-65335	Telemiades	Burns08	Hesperiidae
MHAHC273-05	02-SRNP-23231	Telemiades	chrysorrhoea	Hesperiidae
CSRII692-05	02-SRNP-19106	Telemiades	fides	Hesperiidae
CSCR261-04	99-SRNP-13875	Telemiades	gallius	Hesperiidae
MHMXT088-08	08-SRNP-40055	Telemiades	megallus	Hesperiidae
MHMXP209-08	07-SRNP-42342	Telemiades	nicomedes	Hesperiidae
MHAHF503-06	05-SRNP-5462	Telemiades	oiclus	Hesperiidae
GBGL0049-06	AB192496	Telicota	colon	Hesperiidae
MHMXT208-08	08-SRNP-40367	Telles	arcalaus	Hesperiidae
CSCR264-04	97-SRNP-4570	Thessia	jalapus	Hesperiidae
GBGL0051-06	AB192498	Thoressa	varia	Hesperiidae
CSCR350-04	03-SRNP-8957	Thracides	arcalaus	Hesperiidae
CSRII074-04	04-SRNP-30136	Thracides	nanea	Hesperiidae
CSCR591-04	96-SRNP-10058	Thracides	phidon	Hesperiidae
LPSOB645-08	PPBP-1644	Thymelicus	lineola	Hesperiidae
GBGL0044-06	AB192491	Thymelicus	sylvaticus	Hesperiidae
MHAHD634-05	04-SRNP-46664	Tigasis	simplex	Hesperiidae
MHAHE375-05	05-SRNP-19552	Timochares	trifasciata	Hesperiidae
CSCR266-04	02-SRNP-4030	Timochreon	satyrus	Hesperiidae
MHMXO741-08	07-SRNP-65525	Tisias	myna	Hesperiidae
MHAHG776-06	05-SRNP-64260	Tosta	gorgus	Hesperiidae
CSRII359-04	00-SRNP-9034	Tosta	niger	Hesperiidae
MHAHE323-05	04-SRNP-60213	Tosta	platypterus	Hesperiidae
MHAHJ675-07	06-SRNP-43859	Tromba	xanthura	Hesperiidae
MHAHE797-06	05-SRNP-31072	Turesis	complanula	Hesperiidae
MHAHJ330-07	03-SRNP-23192	Turesis	theste	Hesperiidae
CSCR269-04	02-SRNP-13972	Typhedanus	ampyx	Hesperiidae
MHAHH556-06	06-SRNP-21153	Typhedanus	undulatus	Hesperiidae
GBGL0047-06	AB192494	Udaspes	folus	Hesperiidae
CSCR433-04	03-SRNP-11250	Udranomia	eurus	Hesperiidae
MHMXH872-07	07-SRNP-55142	Udranomia	kikkawaiDHJ01	Hesperiidae
MHAHJ460-07	06-SRNP-23003	Udranomia	kikkawaiDHJ02	Hesperiidae
MHMXH873-07	07-SRNP-55138	Udranomia	kikkawaiDHJ03	Hesperiidae
MHAHI606-06	05-SRNP-8128	Udranomia	orcinus	Hesperiidae
MHAHD416-05	00-SRNP-2200	Urbanus	belliDHJ01	Hesperiidae
MHMXK296-07	07-SRNP-56547	Urbanus	belliDHJ02	Hesperiidae
MHAHJ633-07	06-SRNP-46891	Urbanus	belliDHJ03	Hesperiidae
MHAHH555-06	06-SRNP-3492	Urbanus	dorantes	Hesperiidae
MHAHH558-06	06-SRNP-31223	Urbanus	doryssusDHJ01	Hesperiidae
MHAHC060-05	04-SRNP-22317	Urbanus	doryssusDHJ02	Hesperiidae
MHAHD459-05	00-SRNP-1520	Urbanus	esta	Hesperiidae
MHAHJ632-07	06-SRNP-57688	Urbanus	evona	Hesperiidae
MHAHC231-05	02-SRNP-17474	Urbanus	pronta	Hesperiidae
MHAHF893-06	05-SRNP-33815	Urbanus	proteus	Hesperiidae
MHAHE053-05	04-SRNP-45191	Urbanus	simplicius	Hesperiidae
MHAHE100-05	04-SRNP-30475	Urbanus	teleus	Hesperiidae
MHAHC319-05	01-SRNP-21233	Urbanus	viterboana	Hesperiidae
MHAHF600-06	05-SRNP-24671	Vacerra	aeasDHJ01	Hesperiidae
CSRII333-04	95-SRNP-4694	Vacerra	aeasDHJ02	Hesperiidae
MHMXR884-08	07-SRNP-57994	Vacerra	Burns01	Hesperiidae
MHAHL369-07	07-SRNP-41404	Vacerra	Burns03	Hesperiidae
CSRII335-04	95-SRNP-6438	Vacerra	caniola	Hesperiidae
MHMXK360-07	07-SRNP-55801	Vehilius	inca	Hesperiidae
MHMXI596-07	04-SRNP-56686	Vehilius	Janzen01	Hesperiidae
MHMXR066-08	07-SRNP-65551	Vehilius	Janzen02	Hesperiidae
MHMXK391-07	07-SRNP-30902	Vehilius	Janzen03	Hesperiidae
CSCR283-04	02-SRNP-23004	Venada	cacao	Hesperiidae
CSRII236-04	03-SRNP-5651	Venada	daneva	Hesperiidae
MHMXI676-07	00-SRNP-9183	Venada	naranja	Hesperiidae
MHMXR829-08	07-SRNP-35995	Venada	nevada	Hesperiidae
MHAHE667-06	05-SRNP-4312	Vertica	verticalis	Hesperiidae
MHMXR913-08	07-SRNP-65365	Vettius	aurelius	Hesperiidae
MHMXR915-08	07-SRNP-36509	Vettius	conka	Hesperiidae
MHAHD846-05	04-SRNP-15754	Vettius	fantasos	Hesperiidae
MHAHJ471-07	06-SRNP-46732	Vettius	maeon	Hesperiidae
MHMXN369-07	07-SRNP-41762	Vettius	picaDHJ01	Hesperiidae
MHAHD848-05	04-SRNP-24457	Vettius	picaDHJ02	Hesperiidae
MHAHG066-06	96-SRNP-12198	Vettius	tertianus	Hesperiidae
MHAHL197-07	07-SRNP-21825	Xenophanes	tryxus	Hesperiidae
MHAHC146-05	04-SRNP-35110	Yanguna	cosyra	Hesperiidae
MHMXK083-07	07-SRNP-20108	Zariaspes	mys	Hesperiidae
MHAHH106-06	03-SRNP-3007	Zera	hostaDHJ01	Hesperiidae
MHAHJ546-07	06-SRNP-9106	Zera	hostaDHJ02	Hesperiidae
MHAHL169-07	07-SRNP-41866	Zera	hostaDHJ03	Hesperiidae
BLPAB619-06	06-SRNP-101558	Protographium	lacandones	Papilionidae
BLPBH106-07	07-SRNP-103865	Eurytides	pausanias	Papilionidae
GBGL0020-06	AB179872	Luehdorfia	chinensis	Papilionidae
GBGL0022-06	AB179874	Luehdorfia	longicaudata	Papilionidae
GBGL0028-06	AB192473	Papilio	okinawensis	Papilionidae
GBGL0113-06	AF044001	Papilio	phorcas	Papilionidae
GBGL0114-06	AF044002	Papilio	constantinus	Papilionidae
GBGL0115-06	AF044003	Papilio	dardanus	Papilionidae
GBGL0117-06	AF044005	Papilio	anchisiades	Papilionidae
GBGL0118-06	AF044006	Papilio	machaon	Papilionidae
GBGL0120-06	AF044008	Papilio	zelicaon	Papilionidae
GBGL0122-06	AF044010	Papilio	polyxenes	Papilionidae
GBGL0123-06	AF044011	Papilio	indra	Papilionidae
GBGL0124-06	AF044012	Papilio	alexanor	Papilionidae
GBGL0128-06	AF044016	Papilio	multicaudatus	Papilionidae
GBGL0130-06	AF044018	Papilio	palamedes	Papilionidae
GBGL0131-06	AF044019	Papilio	pilumnus	Papilionidae
GBGL0132-06	AF044020	Papilio	scamander	Papilionidae
GBGL0133-06	AF044021	Papilio	garamas	Papilionidae
GBGL0134-06	AF044022	Eurytides	marcellus	Papilionidae
GBGL0135-06	AF044023	Pachliopta	neptunus	Papilionidae
GBGL0195-06	AF170865	Baronia	brevicornis	Papilionidae
GBGL0197-06	AF170867	Luehdorfia	japonica	Papilionidae
GBGL0198-06	AF170868	Sericinus	montela	Papilionidae
GBGL0201-06	AF170871	Parnassius	clodius	Papilionidae
GBGL0203-06	AF170873	Iphiclides	podalirius	Papilionidae
GBGL0204-06	AF170874	Graphium	agamemnon	Papilionidae
GBGL0205-06	AF170875	Battus	philenor	Papilionidae
GBGL0206-06	AF170876	Atrophaneura	alcinous	Papilionidae
GBGL0207-06	AF170877	Parides	photinus	Papilionidae
GBGL0208-06	AF170878	Troides	helena	Papilionidae
GBGL0497-06	AY346254	Parnassius	apollo	Papilionidae
GBGL0507-06	AY457575	Papilio	helenus	Papilionidae
GBGL0508-06	AY457576	Papilio	hipponous	Papilionidae
GBGL0509-06	AY457577	Papilio	macilentus	Papilionidae
GBGL0510-06	AY457578	Papilio	memnon	Papilionidae
GBGL0511-06	AY457579	Papilio	nephelus	Papilionidae
GBGL0512-06	AY457580	Papilio	polytes	Papilionidae
GBGL0513-06	AY457581	Papilio	protenor	Papilionidae
GBGL0514-06	AY457582	Papilio	rumanzovia	Papilionidae
GBGL0515-06	AY457583	Papilio	aegeus	Papilionidae
GBGL0517-06	AY457585	Papilio	delalandei	Papilionidae
GBGL0518-06	AY457586	Papilio	rex	Papilionidae
GBGL0521-06	AY457589	Papilio	epiphorbas	Papilionidae
GBGL0522-06	AY457590	Papilio	nobilis	Papilionidae
GBGL0523-06	AY457591	Papilio	oribazus	Papilionidae
GBGL0524-06	AY457592	Papilio	anactus	Papilionidae
GBGL0526-06	AY457594	Papilio	clytia	Papilionidae
GBGL0527-06	AY457595	Papilio	epycides	Papilionidae
GBGL0528-06	AY457596	Papilio	birchalli	Papilionidae
GBGL0529-06	AY457597	Papilio	esperanza	Papilionidae
GBGL0530-06	AY457598	Papilio	astyalus	Papilionidae
GBGL0531-06	AY457599	Papilio	erostratus	Papilionidae
GBGL0532-06	AY457600	Papilio	hectorides	Papilionidae
GBGL0533-06	AY457601	Papilio	thoas	Papilionidae
GBGL0534-06	AY457602	Papilio	torquatus	Papilionidae
GBGL0841-06	AY556964	Iphiclides	feisthamelii	Papilionidae
GBGL1116-06	AY569088	Papilio	lormieri	Papilionidae
GBGL1117-06	AY569089	Papilio	grosesmithi	Papilionidae
GBGL1119-06	AY569091	Papilio	demodocus	Papilionidae
GBGL1121-06	AY569093	Papilio	morondavana	Papilionidae
GBGL1123-06	AY569095	Papilio	erithonioides	Papilionidae
GBGL1223-06	AY804351	Battus	crassus	Papilionidae
GBGL1226-06	AY804354	Battus	polystictus	Papilionidae
GBGL1228-06	AY804356	Euryades	corethrus	Papilionidae
GBGL1229-06	AY804357	Parides	aeneas	Papilionidae
GBGL1231-06	AY804359	Parides	agavus	Papilionidae
GBGL1233-06	AY804361	Parides	anchises	Papilionidae
GBGL1236-06	AY804364	Parides	ascanius	Papilionidae
GBGL1238-06	AY804366	Parides	bunichus	Papilionidae
GBGL1240-06	AY804368	Parides	chabrias	Papilionidae
GBGL1242-06	AY804370	Parides	eurimedes	Papilionidae
GBGL1244-06	AY804372	Parides	lysander	Papilionidae
GBGL1250-06	AY804378	Parides	proneus	Papilionidae
GBGL1253-06	AY804381	Parides	sesostris	Papilionidae
GBGL1254-06	AY804382	Parides	tros	Papilionidae
GBGL1255-06	AY804383	Parides	vertumnus	Papilionidae
GBGL1256-06	AY804384	Parides	zacynthus	Papilionidae
GBGL1263-06	AY919288	Pharmacophagus	antenor	Papilionidae
GBGL1264-06	AY919289	Cressida	cressida	Papilionidae
GBGL1265-06	AY919290	Euryades	duponchelii	Papilionidae
GBGL1623-06	DQ189267	Bhutanitis	mansfieldi	Papilionidae
GBGL1624-06	DQ189268	Bhutanitis	pulchristriata	Papilionidae
GBGL1625-06	DQ189269	Bhutanitis	lidderdalii	Papilionidae
GBGL1664-06	DQ240857	Papilio	syfanius	Papilionidae
GBGL1665-06	DQ240858	Papilio	krishna	Papilionidae
GBGL1666-06	DQ240859	Papilio	arcturus	Papilionidae
GBGL1668-06	DQ240861	Papilio	doddsi	Papilionidae
GBGL1669-06	DQ240862	Papilio	dialis	Papilionidae
GBGL1670-06	DQ240863	Papilio	demoleus	Papilionidae
GBGL2087-06	DQ270140	Papilio	maackii	Papilionidae
GBGL2088-06	DQ270141	Papilio	bianor	Papilionidae
GBGL2089-06	DQ270142	Papilio	paris	Papilionidae
GBGL3629-06	DQ407759	Parnassius	nomion	Papilionidae
GBGL3631-06	DQ407761	Parnassius	epaphus	Papilionidae
GBGL3635-06	DQ407765	Parnassius	actius	Papilionidae
GBGL3637-06	DQ407767	Parnassius	tianschanicus	Papilionidae
GBGL3640-06	DQ407770	Parnassius	hardwickii	Papilionidae
GBGL3641-06	DQ407771	Parnassius	szechenyii	Papilionidae
GBGL3642-06	DQ407772	Parnassius	honrathi	Papilionidae
GBGL3749-07	EF473818	Parnassius	maharaja	Papilionidae
GBGL3751-07	EF473816	Parnassius	simonius	Papilionidae
GBGL3757-07	EF473810	Parnassius	staudingeri	Papilionidae
GBGL3760-07	EF473807	Parnassius	hide	Papilionidae
GBGL3761-07	EF473806	Parnassius	patricius	Papilionidae
GBGL3762-07	EF473805	Parnassius	maximinus	Papilionidae
GBGL3763-07	EF473804	Parnassius	delphius	Papilionidae
GBGL3764-07	EF473803	Parnassius	cardinal	Papilionidae
GBGL3765-07	EF473802	Parnassius	orleans	Papilionidae
GBGL3768-07	EF473799	Parnassius	nordmanni	Papilionidae
GBGL3800-07	AM284163	Archon	apollinus	Papilionidae
GBGL3909-07	EF126458	Papilio	glaucus	Papilionidae
GBGL4506-07	AF044888	Papilio	rutulus	Papilionidae
GBGL4539-08	EU119176	Parides	panthonus	Papilionidae
GBGL4543-08	EU093026	Parnassius	phoebus	Papilionidae
GBGL4544-08	EU093025	Parnassius	apollonius	Papilionidae
GBGL4546-08	EU093023	Parnassius	ariadne	Papilionidae
GBGL4547-08	EU093022	Parnassius	eversmanni	Papilionidae
GBGL4548-08	EU093021	Parnassius	glacialis	Papilionidae
GBGL4550-08	EU093019	Parnassius	stubbendorfii	Papilionidae
GBGL4586-08	EU092983	Parnassius	mnemosyne	Papilionidae
GBGL4605-08	EF514465	Papilio	hermeli	Papilionidae
GBGL4608-08	EF514462	Ornithoptera	tithonus	Papilionidae
GBGL4609-08	EF514461	Ornithoptera	paradisea	Papilionidae
GBGL4627-08	EF514443	Papilio	hospiton	Papilionidae
GBGL4628-08	EF514442	Ornithoptera	rothschildi	Papilionidae
GBGL4629-08	EF514441	Troides	hypolitus	Papilionidae
GBGL4631-08	EF514439	Trogonoptera	brookiana	Papilionidae
GBGL4635-08	EF514435	Teinopalpus	imperialis	Papilionidae
GBGL4636-08	EF514434	Ornithoptera	croesus	Papilionidae
GBGL4639-08	EF514431	Ornithoptera	aesacus	Papilionidae
GBGL4643-08	EF514427	Troides	staudingeri	Papilionidae
GBGL4645-08	EF514425	Troides	haliphron	Papilionidae
GBGL4646-08	EF514424	Ornithoptera	priamus	Papilionidae
GBGL4649-08	EF514421	Troides	prattorum	Papilionidae
GBGL4652-08	EF514418	Ornithoptera	goliath	Papilionidae
GBGL4658-08	EF514412	Troides	amphrysus	Papilionidae
GBGL4659-08	EF514411	Ornithoptera	chimaera	Papilionidae
GBGL4669-08	EF102905	Parides	neophilus	Papilionidae
GBGL4670-08	EF102904	Parides	burchellanus	Papilionidae
GBGL4836-08	AM231513	Allancastria	louristana	Papilionidae
GBGL4837-08	AM231512	Allancastria	deyrollei	Papilionidae
GBGL4838-08	AM231511	Allancastria	cretica	Papilionidae
GBGL4839-08	AM231510	Allancastria	caucasica	Papilionidae
GBGL4840-08	AM231509	Bhutanitis	thaidina	Papilionidae
GBGL4841-08	AM231508	Archon	apollinaris	Papilionidae
GBGL4844-08	AM231501	Parnassius	bremeri	Papilionidae
GBGL4848-08	AM231496	Parnassius	sacerdos	Papilionidae
GBGL4849-08	AM231495	Parnassius	smintheus	Papilionidae
GBGL4856-08	AM231486	Parnassius	jacquemontii	Papilionidae
GBGL4881-08	AM231457	Parnassius	acdestis	Papilionidae
GBGL4882-08	AM231456	Parnassius	imperator	Papilionidae
GBGL4883-08	AM231454	Parnassius	autocrator	Papilionidae
GBGL4884-08	AM231453	Parnassius	inopinatus	Papilionidae
GBGL4885-08	AM231452	Parnassius	loxias	Papilionidae
GBGL4886-08	AM231451	Parnassius	charltonius	Papilionidae
GBGL4889-08	AM231447	Parnassius	cephalus	Papilionidae
GBGL4890-08	AM231445	Parnassius	schultei	Papilionidae
GBGL4891-08	AM231444	Parnassius	huberi	Papilionidae
GBGL4892-08	AM231443	Parnassius	hannyngtoni	Papilionidae
GBGL4893-08	AM231442	Parnassius	acco	Papilionidae
GBGL4898-08	AM231435	Parnassius	tenedius	Papilionidae
GBGL4899-08	AM231434	Parnassius	arcticus	Papilionidae
GBGL4948-08	EF058298	Papilio	polyctor	Papilionidae
GBGL5032-08	EU667423	Zerynthia	polyxena	Papilionidae
GBGL6136-09	EU792488	Pachliopta	hector	Papilionidae
GBGL6137-09	EU792486	Atrophaneura	aristolochiae	Papilionidae
GBGL6138-09	EU792477	Papilio	polymnestor	Papilionidae
GBGL6139-09	EU105383	Papilio	xuthus	Papilionidae
GBGL6412-09	EF473833	Allancastria	cerisyi	Papilionidae
GBGL6413-09	EF473832	Zerynthia	rumina	Papilionidae
GBGL6414-09	EF473831	Luehdorfia	puziloi	Papilionidae
GBGL6416-09	EF473829	Hypermnestra	helios	Papilionidae
GBGL6417-09	EF473815	Parnassius	simo	Papilionidae
GBGL6418-09	EF473814	Parnassius	boedromius	Papilionidae
GBGL6419-09	EF473813	Parnassius	andreji	Papilionidae
GBGL6420-09	EF473812	Parnassius	stoliczkanus	Papilionidae
GBGL6421-09	EF473811	Parnassius	stenosemus	Papilionidae
GBGL6428-09	EF473778	Parnassius	behrii	Papilionidae
LPSO815-08	PPBP-0815	Papilio	cresphontes	Papilionidae
LPSO820-08	PPBP-0820	Papilio	troilus	Papilionidae
LPSOB740-08	PPBP-1739	Papilio	canadensis	Papilionidae
MHALA036-05	97-SRNP-11121	Pterourus	laetitiaDHJ01	Papilionidae
MHALA076-05	03-SRNP-3620	Mimoides	clusoculisDHJ03	Papilionidae
MHALA078-05	03-SRNP-3494	Mimoides	clusoculisDHJ02	Papilionidae
MHALA079-05	03-SRNP-5827	Mimoides	clusoculisDHJ01	Papilionidae
MHALA116-05	02-SRNP-23525	Pterourus	laetitiaDHJ02	Papilionidae
MHALA117-05	03-SRNP-9982	Pterourus	bryki	Papilionidae
MHALA121-05	98-SRNP-11858	Protographium	dariensis	Papilionidae
MHALA128-05	03-SRNP-3710	Battus	belus	Papilionidae
MHALA159-05	05-SRNP-35206	Papilio	stabilis	Papilionidae
MHALA188-05	04-SRNP-30972	Protographium	orabilis	Papilionidae
MHALA198-06	05-SRNP-23619	Heraclides	tolmides	Papilionidae
MHALA199-06	05-SRNP-33205	Parides	lycimenes	Papilionidae
MHALA206-06	05-SRNP-18243	Battus	polydamas	Papilionidae
MHMXE439-06	06-SRNP-56494	Protographium	epidaus	Papilionidae
MHMXE440-06	06-SRNP-56418	Protographium	philolaus	Papilionidae
MHMXE441-06	06-SRNP-1840	Protographium	dioxippus	Papilionidae
MHMXE444-06	05-SRNP-1159	Protographium	thyastes	Papilionidae
MHMXE477-06	06-SRNP-32528	Parides	childrenae	Papilionidae
MHMXM434-07	02-SRNP-27944	Parides	erithalion	Papilionidae
MHMXM461-07	07-SRNP-2512	Heraclides	idaeus	Papilionidae
MHMXM463-07	07-SRNP-41609	Parides	mylotes	Papilionidae
MHMXM464-07	07-SRNP-56189	Parides	iphidamas	Papilionidae
MHMXM504-07	06-SRNP-56734	Heraclides	pallas	Papilionidae
MHMXM507-07	06-SRNP-33866	Heraclides	epidaurus	Papilionidae
MHMXM508-07	07-SRNP-45196	Heraclides	cresphontes	Papilionidae
MHMXM509-07	07-SRNP-55417	Heraclides	autocles	Papilionidae
MHMXO516-08	07-SRNP-65424	Parides	zestos	Papilionidae
GBGL0012-06	AB107921	Anthocharis	scolymus	Pieridae
GBGL0013-06	AB107922	Aporia	hippia	Pieridae
GBGL0016-06	AB107925	Colias	palaeno	Pieridae
GBGL0192-06	AF170861	Pieris	napi	Pieridae
GBGL1262-06	AY919287	Delias	eichhorni	Pieridae
GBGL1312-06	AY954564	Pseudopontia	paradoxa	Pieridae
GBGL1314-06	AY954566	Dismorphia	zathoe	Pieridae
GBGL1315-06	AY954567	Pseudopieris	nehemia	Pieridae
GBGL1316-06	AY954568	Eurema	mexicana	Pieridae
GBGL1317-06	AY954569	Nathalis	iole	Pieridae
GBGL1319-06	AY954571	Colotis	hetaera	Pieridae
GBGL1320-06	AY954572	Ixias	pyrene	Pieridae
GBGL1321-06	AY954573	Pareronia	valeria	Pieridae
GBGL1322-06	AY954574	Anthocharis	belia	Pieridae
GBGL1323-06	AY954575	Eroessa	chiliensis	Pieridae
GBGL1324-06	AY954576	Hesperocharis	crocea	Pieridae
GBGL1325-06	AY954577	Saletara	liberia	Pieridae
GBGL1326-06	AY954578	Aoa	affinis	Pieridae
GBGL1328-06	AY954580	Phulia	nymphula	Pieridae
GBGL1330-06	AY954582	Pieriballia	viardi	Pieridae
GBGL1331-06	AY954583	Prioneris	philonome	Pieridae
GBGL1332-06	AY954584	Catasticta	teutila	Pieridae
GBGL1333-06	AY954585	Mylothris	agathina	Pieridae
GBGL1334-06	AY954586	Leptosia	nina	Pieridae
GBGL1335-06	AY954587	Belenois	java	Pieridae
GBGL1336-06	AY954588	Elodina	angulipennis	Pieridae
GBGL1337-06	AY954589	Dixeia	charina	Pieridae
GBGL1450-06	DQ082773	Delias	belladonna	Pieridae
GBGL1488-06	DQ105840	Colias	meadii	Pieridae
GBGL3653-06	DQ411837	Pieris	brassicae	Pieridae
GBGL3663-06	DQ463375	Baltia	butleri	Pieridae
GBGL3665-06	DQ463377	Baltia	shawii	Pieridae
GBGL3667-06	DQ463379	Tatochila	macrodice	Pieridae
GBGL3668-06	DQ463380	Hypsochila	microdice	Pieridae
GBGL3669-06	DQ463381	Tatochila	blanchardi	Pieridae
GBGL3671-06	DQ463383	Tatochila	mercedis	Pieridae
GBGL3672-06	DQ463384	Tatochila	theodice	Pieridae
GBGL3675-06	DQ463387	Infraphulia	ilyodes	Pieridae
GBGL3678-06	DQ463390	Pierphulia	rosea	Pieridae
GBGL3712-06	DQ842500	Catopsilia	pomona	Pieridae
GBGL3853-07	EF584872	Talbotia	nagana	Pieridae
GBGL3854-07	EF584871	Pontia	daplidice	Pieridae
GBGL3855-07	EF584870	Pontia	callidice	Pieridae
GBGL3856-07	EF584869	Pieris	extensa	Pieridae
GBGL3857-07	EF584868	Pareronia	anais	Pieridae
GBGL3865-07	EF584860	Delias	subnubila	Pieridae
GBGL3866-07	EF584859	Colias	fieldii	Pieridae
GBGL3868-07	EF584857	Cepora	nerissa	Pieridae
GBGL3869-07	EF584856	Catopsilia	scylla	Pieridae
GBGL3870-07	EF584855	Catopsilia	pyranthe	Pieridae
GBGL3872-07	EF584853	Appias	lyncida	Pieridae
GBGL3873-07	EF584852	Aporia	potanini	Pieridae
GBGL3874-07	EF584851	Aporia	intercostata	Pieridae
GBGL3875-07	EF584850	Aporia	bieti	Pieridae
GBGL4187-07	DQ082803	Appias	paulina	Pieridae
GBGL4189-07	DQ082801	Charonias	eurytele	Pieridae
GBGL4190-07	DQ082800	Melete	lycimnia	Pieridae
GBGL4195-07	DQ082795	Delias	leucias	Pieridae
GBGL4196-07	DQ082794	Delias	stresemanni	Pieridae
GBGL4197-07	DQ082793	Delias	themis	Pieridae
GBGL4198-07	DQ082792	Delias	ninus	Pieridae
GBGL4199-07	DQ082791	Delias	nysa	Pieridae
GBGL4200-07	DQ082790	Delias	nigrina	Pieridae
GBGL4201-07	DQ082789	Delias	niepelti	Pieridae
GBGL4202-07	DQ082788	Delias	kummeri	Pieridae
GBGL4203-07	DQ082787	Delias	ennia	Pieridae
GBGL4204-07	DQ082786	Delias	iltis	Pieridae
GBGL4205-07	DQ082785	Delias	mysis	Pieridae
GBGL4206-07	DQ082784	Delias	hyparete	Pieridae
GBGL4207-07	DQ082783	Delias	microsticha	Pieridae
GBGL4208-07	DQ082782	Delias	geraldina	Pieridae
GBGL4213-07	DQ082777	Delias	cuningputi	Pieridae
GBGL4214-07	DQ082776	Delias	clathrata	Pieridae
GBGL4215-07	DQ082775	Delias	ladas	Pieridae
GBGL4216-07	DQ082774	Delias	nais	Pieridae
GBGL4217-07	DQ082772	Delias	descombesi	Pieridae
GBGL4218-07	DQ082771	Delias	discus	Pieridae
GBGL4219-07	DQ082770	Delias	aganippe	Pieridae
GBGL4241-07	DQ082768	Archonias	brassolis	Pieridae
GBGL4242-07	DQ082767	Catasticta	cerberus	Pieridae
GBGL4243-07	DQ082766	Eucheira	socialis	Pieridae
GBGL4245-07	DQ082764	Leodonta	tellane	Pieridae
GBGL4246-07	DQ082763	Pereute	charops	Pieridae
GBGL4247-07	DQ082762	Leuciacria	olivei	Pieridae
GBGL4248-07	DQ082761	Leuciacria	acuta	Pieridae
GBGL4249-07	DQ082760	Aporia	agathon	Pieridae
GBGL4251-07	DQ082758	Mylothris	bernice	Pieridae
GBGL4252-07	DQ082757	Cepora	perimale	Pieridae
GBGL4253-07	AB277625	Eurema	blanda	Pieridae
GBGL4270-07	AB277608	Eurema	hecabe	Pieridae
GBGL4364-07	AM262811	Anthocharis	damone	Pieridae
GBGL4366-07	AM262809	Anthocharis	bambusarum	Pieridae
GBGL4381-07	AM262794	Anthocharis	carolinae	Pieridae
GBGL4387-07	DQ148941	Euchloe	olympia	Pieridae
GBGL4388-07	DQ148940	Anthocharis	lanceolata	Pieridae
GBGL4390-07	DQ148938	Pontia	edusa	Pieridae
GBGL4391-07	DQ148937	Pontia	chloridice	Pieridae
GBGL4392-07	DQ148936	Pontia	beckerii	Pieridae
GBGL4394-07	DQ148934	Pontia	occidentalis	Pieridae
GBGL4400-07	DQ148928	Pieris	microstriata	Pieridae
GBGL4401-07	DQ148927	Pieris	marginalis	Pieridae
GBGL4404-07	DQ148924	Pieris	oleracea	Pieridae
GBGL4418-07	DQ148910	Leptophobia	aripa	Pieridae
GBGL4420-07	DQ148908	Dismorphia	zaela	Pieridae
GBGL4421-07	DQ148907	Dismorphia	amphiona	Pieridae
GBGL4504-07	AF044890	Pontia	sisymbrii	Pieridae
GBGL4508-07	AF044886	Pontia	protodice	Pieridae
GBGL4509-07	AF044885	Phoebis	agarithe	Pieridae
GBGL4510-07	AF044884	Eurema	nicippe	Pieridae
GBGL4511-07	AF044883	Eurema	lisa	Pieridae
GBGL4512-07	AF044882	Eurema	daira	Pieridae
GBGL4513-07	AF044881	Euchloe	ausonides	Pieridae
GBGL4514-07	AF044880	Colias	scudderi	Pieridae
GBGL4521-07	AF044873	Colias	behrii	Pieridae
GBGL4523-07	AF044871	Anthocharis	sara	Pieridae
GBGL4533-07	AF074010	Gonepteryx	maderensis	Pieridae
GBGL4536-07	AF074005	Gonepteryx	palmae	Pieridae
GBGL4537-07	AF074004	Gonepteryx	cleobule	Pieridae
GBGL4603-08	NC_010568	Artogeia	melete	Pieridae
GBGL4825-08	EF457741	Colias	electo	Pieridae
GBGL4826-08	EF457740	Colias	hyale	Pieridae
GBGL4827-08	EF457739	Colias	hyperborea	Pieridae
GBGL4828-08	EF457737	Colias	croceus	Pieridae
GBGL4829-08	EF457736	Colias	erate	Pieridae
GBGL4920-08	EU143663	Pieris	cheiranthi	Pieridae
GBGL4924-08	EF599646	Leptidea	reali	Pieridae
GBGL4931-08	EF599639	Leptidea	sinapis	Pieridae
GBGL5079-08	AM418420	Euchloe	lucilla	Pieridae
GBGL5083-08	AM418416	Euchloe	transcaspica	Pieridae
GBGL5088-08	AM418411	Euchloe	tomyris	Pieridae
GBGL5091-08	AM418408	Euchloe	ziayani	Pieridae
GBGL5093-08	AM418406	Euchloe	bazae	Pieridae
GBGL5096-08	AM418403	Euchloe	lessei	Pieridae
GBGL5098-08	AM418401	Euchloe	penia	Pieridae
GBGL5100-08	AM418399	Euchloe	charlonia	Pieridae
GBGL5103-08	AF074008	Gonepteryx	cleopatra	Pieridae
GBGL5104-08	AF074006	Gonepteryx	eversi	Pieridae
GBGL6135-09	EU792496	Belenois	aurota	Pieridae
GBGL6268-09	EU105254	Pieris	rapae	Pieridae
GBGL6312-09	FM196522	Euchloe	hyantis	Pieridae
GBGL6327-09	FM196507	Euchloe	naina	Pieridae
GBGL6329-09	FM196505	Euchloe	tagis	Pieridae
GBGL6330-09	FM196504	Euchloe	belemia	Pieridae
GBGL6331-09	FM196503	Euchloe	crameri	Pieridae
GBGL6346-09	FM196488	Euchloe	falloui	Pieridae
GBGL6363-09	FM196471	Euchloe	daphalis	Pieridae
GBGL6366-09	FM196468	Euchloe	orientalis	Pieridae
GBGL6370-09	FM196464	Euchloe	persica	Pieridae
GBGL6371-09	FM196463	Euchloe	ausonia	Pieridae
GBGL6372-09	FM196462	Euchloe	aegyptiaca	Pieridae
GBGL6374-09	FM196460	Euchloe	insularis	Pieridae
GBGL6376-09	FM196458	Euchloe	pulverata	Pieridae
GBGL6377-09	FM196457	Euchloe	simplonia	Pieridae
GBGL6379-09	FM196455	Euchloe	ogilvia	Pieridae
GBGL6441-09	EF584866	Hebomoia	glaucippe	Pieridae
GBGL6442-09	EF584865	Gonepteryx	rhamni	Pieridae
GBGL6443-09	EF584864	Gonepteryx	amintha	Pieridae
GBGL6445-09	EF584862	Eurema	brigitta	Pieridae
GBGL6454-09	DQ082799	Delias	messalina	Pieridae
GBGL6455-09	DQ082798	Delias	ellipsis	Pieridae
GBGL6456-09	DQ082797	Delias	harpalyce	Pieridae
GBGL6457-09	DQ082796	Delias	diaphana	Pieridae
GBGL6459-09	DQ082780	Delias	baracasa	Pieridae
GBGL6460-09	DQ082779	Delias	agostina	Pieridae
GBGL6461-09	DQ082778	Delias	aroae	Pieridae
GBGL6496-09	AM262801	Anthocharis	thibetana	Pieridae
GBGL6499-09	AM262798	Anthocharis	cardamines	Pieridae
GBGL6500-09	DQ148932	Pieris	virginiensis	Pieridae
GBGL6502-09	DQ148930	Pieris	macdunnoughi	Pieridae
GBGL6503-09	DQ148929	Pieris	venosa	Pieridae
GBGL6504-09	DQ148914	Appias	drusilla	Pieridae
GBGL6505-09	DQ148913	Aporia	crataegi	Pieridae
GBGL6506-09	DQ148912	Neophasia	menapia	Pieridae
GBGL6507-09	DQ148911	Pieriballia	mandela	Pieridae
GBGL6538-09	AF044893	Zerene	eurydice	Pieridae
GBGL6540-09	AF044877	Colias	eurytheme	Pieridae
GBGL6541-09	AF044876	Colias	philodice	Pieridae
GBGL6542-09	AF044875	Colias	alexandra	Pieridae
MHAPA003-05	94-SRNP-9519.1	Perrhybris	alethina	Pieridae
MHAPA027-05	98-SRNP-4743	Itaballia	centralisDHJ02	Pieridae
MHAPA031-05	00-SRNP-10016	Catasticta	sisamnus	Pieridae
MHAPA060-05	02-SRNP-23943	Pieriballia	noctipennis	Pieridae
MHAPA062-05	02-SRNP-15580	Glutophrissa	drusilla	Pieridae
MHAPA067-05	03-SRNP-3617	Ganyra	limona	Pieridae
MHAPA068-05	03-SRNP-3598	Phoebis	virgo	Pieridae
MHAPA073-05	02-SRNP-31160	Phoebis	trite	Pieridae
MHAPA079-05	03-SRNP-12746	Anteos	maerula	Pieridae
MHAPA081-05	03-SRNP-15492	Anteos	clorinde	Pieridae
MHAPA132-05	93-SRNP-7510	Eurema	boisduvaliana	Pieridae
MHAPA134-05	01-SRNP-23191	Pyrisitia	nise	Pieridae
MHAPA143-05	99-SRNP-16413	Melete	isandra	Pieridae
MHAPA218-05	05-SRNP-32136	Aphrissa	statira	Pieridae
MHAPA219-05	05-SRNP-56924	Phoebis	philea	Pieridae
MHAPA221-05	05-SRNP-30172	Dismorphia	pallidula	Pieridae
MHAPA262-05	05-SRNP-35805	Eurema	xanthochlora	Pieridae
MHMXE478-06	06-SRNP-2660	Dismorphia	fortunata	Pieridae
MHMXG492-07	06-SRNP-46739	Ascia	monuste	Pieridae
MHMXI550-07	07-SRNP-12043	Itaballia	centralisDHJ01	Pieridae
MHMXI551-07	07-SRNP-626	Dismorphia	desine	Pieridae
MHMXM512-07	07-SRNP-35720	Dismorphia	lubina	Pieridae
MHMXM547-07	07-SRNP-1262	Phoebis	sennae	Pieridae
MHMXM550-07	07-SRNP-22113	Pyrisitia	dina	Pieridae
MHMXM551-07	07-SRNP-56325	Pyrisitia	proterpia	Pieridae
MHMXM554-07	07-SRNP-1806	Eurema	albulaDHJ02	Pieridae
MHMXM566-07	07-SRNP-41016	Eurema	albulaDHJ01	Pieridae
MHMXO508-08	07-SRNP-57294	Dismorphia	praxinoeDHJ02	Pieridae
MHMXO509-08	07-SRNP-57889	Zerene	cesonia	Pieridae
MHMXR310-08	07-SRNP-60864	Phoebis	arganteDHJ02	Pieridae
MHMXR312-08	07-SRNP-33892	Phoebis	arganteDHJ01	Pieridae
MHMXR353-08	07-SRNP-59299	Ganyra	josephina	Pieridae
MHMXS198-08	07-SRNP-5094	Dismorphia	praxinoeDHJ01	Pieridae
GBGL0383-06	AY091713	Acrodipsas	aurata	Lycaenidae
GBGL0394-06	AY091724	Acrodipsas	cuprea	Lycaenidae
GBGL0400-06	AY091730	Acrodipsas	hirtipes	Lycaenidae
GBGL0402-06	AY091732	Acrodipsas	illidgei	Lycaenidae
GBGL0586-06	AY496709	Agriades	pheretiades	Lycaenidae
GBGL0907-06	AY557030	Agriades	pyrenaicus	Lycaenidae
GBGL4336-07	EF104615	Agrodiaetus	achaemenes	Lycaenidae
GBGL4330-07	EF104621	Agrodiaetus	actinides	Lycaenidae
GBGL6476-09	EF104606	Agrodiaetus	actis	Lycaenidae
GBGL0863-06	AY556986	Agrodiaetus	admetus	Lycaenidae
GBGL4316-07	EF104635	Agrodiaetus	aereus	Lycaenidae
GBGL0818-06	AY556941	Agrodiaetus	ainsae	Lycaenidae
GBGL0783-06	AY556906	Agrodiaetus	alcestis	Lycaenidae
GBGL0945-06	AY557068	Agrodiaetus	altivagans	Lycaenidae
GBGL0594-06	AY496717	Agrodiaetus	antidolus	Lycaenidae
GBGL0595-06	AY496718	Agrodiaetus	arasbarani	Lycaenidae
GBGL1284-06	AY954001	Agrodiaetus	ardschira	Lycaenidae
GBGL0733-06	AY556856	Agrodiaetus	aroaniensis	Lycaenidae
GBGL0915-06	AY557038	Agrodiaetus	artvinensis	Lycaenidae
GBGL0596-06	AY496719	Agrodiaetus	aserbeidschanus	Lycaenidae
GBGL1291-06	AY954008	Agrodiaetus	baltazardi	Lycaenidae
GBGL0597-06	AY496720	Agrodiaetus	baytopi	Lycaenidae
GBGL0598-06	AY496721	Agrodiaetus	bilgini	Lycaenidae
GBGL0817-06	AY556940	Agrodiaetus	birunii	Lycaenidae
GBGL1298-06	AY954015	Agrodiaetus	brandti	Lycaenidae
GBGL1270-06	AY953987	Agrodiaetus	caeruleus	Lycaenidae
GBGL0599-06	AY496722	Agrodiaetus	carmon	Lycaenidae
GBGL0601-06	AY496724	Agrodiaetus	ciscaucasicus	Lycaenidae
GBGL0777-06	AY556900	Agrodiaetus	cyaneus	Lycaenidae
GBGL1308-06	AY954025	Agrodiaetus	dagestanicus	Lycaenidae
GBGL4333-07	EF104618	Agrodiaetus	dagmara	Lycaenidae
GBGL0884-06	AY557007	Agrodiaetus	dama	Lycaenidae
GBGL1020-06	AY557143	Agrodiaetus	damalis	Lycaenidae
GBGL0603-06	AY496726	Agrodiaetus	damocles	Lycaenidae
GBGL0998-06	AY557121	Agrodiaetus	damon	Lycaenidae
GBGL0611-06	AY496734	Agrodiaetus	damone	Lycaenidae
GBGL0949-06	AY557072	Agrodiaetus	dantchenkoi	Lycaenidae
GBGL0615-06	AY496738	Agrodiaetus	darius	Lycaenidae
GBGL0778-06	AY556901	Agrodiaetus	demavendi	Lycaenidae
GBGL0816-06	AY556939	Agrodiaetus	dizinensis	Lycaenidae
GBGL0617-06	AY496740	Agrodiaetus	dolus	Lycaenidae
GBGL4340-07	EF104611	Agrodiaetus	eckweileri	Lycaenidae
GBGL1275-06	AY953992	Agrodiaetus	ectabanensis	Lycaenidae
GBGL4314-07	EF104637	Agrodiaetus	elbursicus	Lycaenidae
GBGL0619-06	AY496742	Agrodiaetus	eriwanensis	Lycaenidae
GBGL0866-06	AY556989	Agrodiaetus	ernesti	Lycaenidae
GBGL0795-06	AY556918	Agrodiaetus	erschoffii	Lycaenidae
GBGL6477-09	EF104605	Agrodiaetus	fabressei	Lycaenidae
GBGL1300-06	AY954017	Agrodiaetus	faramarzii	Lycaenidae
GBGL4315-07	EF104636	Agrodiaetus	femininoides	Lycaenidae
GBGL0946-06	AY557069	Agrodiaetus	firdussii	Lycaenidae
GBGL0840-06	AY556963	Agrodiaetus	fulgens	Lycaenidae
GBGL1011-06	AY557134	Agrodiaetus	glaucias	Lycaenidae
GBGL0775-06	AY556898	Agrodiaetus	gorbunovi	Lycaenidae
GBGL0899-06	AY557022	Agrodiaetus	guezelmavi	Lycaenidae
GBGL0625-06	AY496748	Agrodiaetus	haigi	Lycaenidae
GBGL0747-06	AY556870	Agrodiaetus	hamadanensis	Lycaenidae
GBGL0882-06	AY557005	Agrodiaetus	hopfferi	Lycaenidae
GBGL0913-06	AY557036	Agrodiaetus	huberti	Lycaenidae
GBGL1004-06	AY557127	Agrodiaetus	humedasae	Lycaenidae
GBGL0936-06	AY557059	Agrodiaetus	interjectus	Lycaenidae
GBGL6474-09	EF104608	Agrodiaetus	iphicarmon	Lycaenidae
GBGL1271-06	AY953988	Agrodiaetus	iphidamon	Lycaenidae
GBGL0861-06	AY556984	Agrodiaetus	iphigenia	Lycaenidae
GBGL0730-06	AY556853	Agrodiaetus	iphigenides	Lycaenidae
GBGL0636-06	AY496759	Agrodiaetus	juldusus	Lycaenidae
GBGL0982-06	AY557105	Agrodiaetus	kanduli	Lycaenidae
GBGL0637-06	AY496760	Agrodiaetus	karatavicus	Lycaenidae
GBGL4318-07	EF104633	Agrodiaetus	karindus	Lycaenidae
GBGL1288-06	AY954005	Agrodiaetus	kendevani	Lycaenidae
GBGL1286-06	AY954003	Agrodiaetus	kermansis	Lycaenidae
GBGL1015-06	AY557138	Agrodiaetus	khorasanensis	Lycaenidae
GBGL1267-06	AY953984	Agrodiaetus	klausschuriani	Lycaenidae
GBGL0639-06	AY496762	Agrodiaetus	kurdistanicus	Lycaenidae
GBGL1278-06	AY953995	Agrodiaetus	lorestanus	Lycaenidae
GBGL1304-06	AY954021	Agrodiaetus	lukhtanovi	Lycaenidae
GBGL6472-09	EF104624	Agrodiaetus	luna	Lycaenidae
GBGL0862-06	AY556985	Agrodiaetus	lycius	Lycaenidae
GBGL4332-07	EF104619	Agrodiaetus	magnificus	Lycaenidae
GBGL0877-06	AY557000	Agrodiaetus	maraschi	Lycaenidae
GBGL4338-07	EF104613	Agrodiaetus	masulensis	Lycaenidae
GBGL4349-07	EF104602	Agrodiaetus	mediator	Lycaenidae
GBGL0859-06	AY556982	Agrodiaetus	menalcas	Lycaenidae
GBGL0641-06	AY496764	Agrodiaetus	merhaba	Lycaenidae
GBGL0642-06	AY496765	Agrodiaetus	mithridates	Lycaenidae
GBGL1014-06	AY557137	Agrodiaetus	mofidii	Lycaenidae
GBGL1023-06	AY557146	Agrodiaetus	morgani	Lycaenidae
GBGL0736-06	AY556859	Agrodiaetus	nephohiptamenos	Lycaenidae
GBGL0990-06	AY557113	Agrodiaetus	ninae	Lycaenidae
GBGL1276-06	AY953993	Agrodiaetus	paracyaneus	Lycaenidae
GBGL0773-06	AY556896	Agrodiaetus	paulae	Lycaenidae
GBGL4317-07	EF104634	Agrodiaetus	peilei	Lycaenidae
GBGL1285-06	AY954002	Agrodiaetus	pfeifferi	Lycaenidae
GBGL0646-06	AY496769	Agrodiaetus	phyllides	Lycaenidae
GBGL1272-06	AY953989	Agrodiaetus	phyllis	Lycaenidae
GBGL0953-06	AY557076	Agrodiaetus	pierceae	Lycaenidae
GBGL0651-06	AY496774	Agrodiaetus	pljushtchi	Lycaenidae
GBGL0873-06	AY556996	Agrodiaetus	poseidon	Lycaenidae
GBGL4329-07	EF104622	Agrodiaetus	poseidonides	Lycaenidae
GBGL1273-06	AY953990	Agrodiaetus	posthumus	Lycaenidae
GBGL0654-06	AY496777	Agrodiaetus	pseudactis	Lycaenidae
GBGL0797-06	AY556920	Agrodiaetus	pseudoxerxes	Lycaenidae
GBGL4331-07	EF104620	Agrodiaetus	pulcher	Lycaenidae
GBGL0989-06	AY557112	Agrodiaetus	putnami	Lycaenidae
GBGL0947-06	AY557070	Agrodiaetus	ripartii	Lycaenidae
GBGL1289-06	AY954006	Agrodiaetus	rjabovi	Lycaenidae
GBGL0774-06	AY556897	Agrodiaetus	rovshani	Lycaenidae
GBGL0891-06	AY557014	Agrodiaetus	schuriani	Lycaenidae
GBGL0952-06	AY557075	Agrodiaetus	sekercioglui	Lycaenidae
GBGL6471-09	EF104625	Agrodiaetus	sennanensis	Lycaenidae
GBGL0900-06	AY557023	Agrodiaetus	sertavulensis	Lycaenidae
GBGL1031-06	AY557154	Agrodiaetus	shahrami	Lycaenidae
GBGL1307-06	AY954024	Agrodiaetus	shamil	Lycaenidae
GBGL0897-06	AY557020	Agrodiaetus	sigberti	Lycaenidae
GBGL1293-06	AY954010	Agrodiaetus	sorkhensis	Lycaenidae
GBGL1283-06	AY954000	Agrodiaetus	stempfferi	Lycaenidae
GBGL0669-06	AY496792	Agrodiaetus	surakovi	Lycaenidae
GBGL1001-06	AY557124	Agrodiaetus	tankeri	Lycaenidae
GBGL1292-06	AY954009	Agrodiaetus	tenhageni	Lycaenidae
GBGL0890-06	AY557013	Agrodiaetus	theresiae	Lycaenidae
GBGL1297-06	AY954014	Agrodiaetus	transcaspicus	Lycaenidae
GBGL0957-06	AY557080	Agrodiaetus	turcicolus	Lycaenidae
GBGL0994-06	AY557117	Agrodiaetus	turcicus	Lycaenidae
GBGL4320-07	EF104631	Agrodiaetus	urmiaensis	Lycaenidae
GBGL0759-06	AY556882	Agrodiaetus	valiabadi	Lycaenidae
GBGL0676-06	AY496799	Agrodiaetus	vanensis	Lycaenidae
GBGL0962-06	AY557085	Agrodiaetus	vaspurakani	Lycaenidae
GBGL0872-06	AY556995	Agrodiaetus	wagneri	Lycaenidae
GBGL0965-06	AY557088	Agrodiaetus	zapvadi	Lycaenidae
GBGL1277-06	AY953994	Agrodiaetus	zarathustra	Lycaenidae
GBGL0699-06	AY502111	Albulina	atys	Lycaenidae
GBGL5197-09	FJ204401	Allotinus	unicolor	Lycaenidae
GBGL0231-06	AF279221	Aloeides	pierus	Lycaenidae
GBGL1353-06	DQ018946	Anthene	emolus	Lycaenidae
BLPAB643-06	06-SRNP-101582	Arawacus	biolep01	Lycaenidae
MHMXA919-06	06-SRNP-30789	Arawacus	Robbins02	Lycaenidae
MHCYA062-07	03-SRNP-12974.1	Arcas	cypria	Lycaenidae
MHMXA917-06	06-SRNP-30623	Arcas	ducalis	Lycaenidae
GBGL0233-06	AF279223	Argyraspodes	argyraspis	Lycaenidae
GBGL4455-07	AY235896	Arhopala	abseus	Lycaenidae
GBGL4463-07	AY235888	Arhopala	ace	Lycaenidae
GBGL4450-07	AY235901	Arhopala	achelous	Lycaenidae
GBGL6526-09	AY235887	Arhopala	agrata	Lycaenidae
GBGL4475-07	AY235876	Arhopala	alaconia	Lycaenidae
GBGL4488-07	AY235863	Arhopala	amphimuta	Lycaenidae
GBGL4461-07	AY235890	Arhopala	anthelus	Lycaenidae
GBGL4457-07	AY235894	Arhopala	antimuta	Lycaenidae
GBGL6525-09	AY235902	Arhopala	atosia	Lycaenidae
GBGL4459-07	AY235892	Arhopala	aurea	Lycaenidae
GBGL4476-07	AY235875	Arhopala	barami	Lycaenidae
GBGL4480-07	AY235871	Arhopala	centaurus	Lycaenidae
GBGL6529-09	AY235884	Arhopala	democritus	Lycaenidae
GBGL6528-09	AY235885	Arhopala	denta	Lycaenidae
GBGL4474-07	AY235877	Arhopala	epimuta	Lycaenidae
GBGL6531-09	AY235868	Arhopala	hellada	Lycaenidae
GBGL6527-09	AY235886	Arhopala	horsfieldi	Lycaenidae
GBGL4456-07	AY235895	Arhopala	kinabala	Lycaenidae
GBGL4478-07	AY235873	Arhopala	labuana	Lycaenidae
GBGL6530-09	AY235869	Arhopala	madytus	Lycaenidae
GBGL4489-07	AY235862	Arhopala	major	Lycaenidae
GBGL4486-07	AY235865	Arhopala	moolaiana	Lycaenidae
GBGL4462-07	AY235889	Arhopala	muta	Lycaenidae
GBGL6532-09	AY235867	Arhopala	opalina	Lycaenidae
GBGL4469-07	AY235882	Arhopala	paraganesa	Lycaenidae
GBGL4481-07	AY235870	Arhopala	pseudocentaurus	Lycaenidae
GBGL4460-07	AY235891	Arhopala	silhetensis	Lycaenidae
GBGL6533-09	AY235866	Arhopala	wildei	Lycaenidae
GBGL0194-06	AF170864	Aricia	acmon	Lycaenidae
GBGL0908-06	AY557031	Aricia	agestis	Lycaenidae
GBGL0894-06	AY557017	Aricia	anteros	Lycaenidae
GBGL0739-06	AY556862	Aricia	artaxerxes	Lycaenidae
GBGL0833-06	AY556956	Aricia	cramera	Lycaenidae
GBGL0930-06	AY557053	Aricia	eumedon	Lycaenidae
GBGL4298-07	EF090326	Aricia	icarioides	Lycaenidae
GBGL0924-06	AY557047	Aricia	isauricus	Lycaenidae
GBGL4296-07	EF090328	Aricia	saepiolus	Lycaenidae
GBGL4295-07	EF090329	Aricia	shasta	Lycaenidae
GBGL0902-06	AY557025	Aricia	torulensis	Lycaenidae
MHMXA405-06	05-SRNP-60211	Atlides	polybe	Lycaenidae
GBGL1345-06	DQ018938	Baliochila	minima	Lycaenidae
MHMXH795-07	95-SRNP-8683.12	Brangas	neora	Lycaenidae
MHMXH775-07	95-SRNP-4985	Brangas	Robbins01	Lycaenidae
GBGL5319-09	EU919304	Cacyreus	marshalli	Lycaenidae
GBGL1350-06	DQ018943	Callipsyche	behrii	Lycaenidae
LPSO818-08	PPBP-0818	Callophrys	grynea	Lycaenidae
MHCYA025-07	04-SRNP-10210	Calycopis	demonassa	Lycaenidae
GBGL0921-06	AY557044	Celastrina	argiolus	Lycaenidae
XAD636-05	2005-ONT-51	Celastrina	ladon	Lycaenidae
GBGL4978-08	EU141355	Celastrina	neglecta	Lycaenidae
MHMXH790-07	99-SRNP-18567	Chalybs	hassan	Lycaenidae
GBGL0977-06	AY557100	Chilades	trochylus	Lycaenidae
GBGL0241-06	AF279231	Chrysoritis	aridus	Lycaenidae
GBGL0247-06	AF279237	Chrysoritis	balli	Lycaenidae
GBGL0250-06	AF279240	Chrysoritis	brooksi	Lycaenidae
GBGL0228-06	AF279218	Chrysoritis	chrysantas	Lycaenidae
GBGL0251-06	AF279241	Chrysoritis	chrysaor	Lycaenidae
GBGL0232-06	AF279222	Chrysoritis	coetzeri	Lycaenidae
GBGL0239-06	AF279229	Chrysoritis	cottrelli	Lycaenidae
GBGL0254-06	AF279244	Chrysoritis	daphne	Lycaenidae
GBGL0240-06	AF279230	Chrysoritis	dicksoni	Lycaenidae
GBGL0234-06	AF279224	Chrysoritis	felthami	Lycaenidae
GBGL0253-06	AF279243	Chrysoritis	lycegenes	Lycaenidae
GBGL0252-06	AF279242	Chrysoritis	nigricans	Lycaenidae
GBGL0246-06	AF279236	Chrysoritis	oreas	Lycaenidae
GBGL0244-06	AF279234	Chrysoritis	orientalis	Lycaenidae
GBGL0245-06	AF279235	Chrysoritis	palmus	Lycaenidae
GBGL0249-06	AF279239	Chrysoritis	pyroeis	Lycaenidae
GBGL0248-06	AF279238	Chrysoritis	thysbe	Lycaenidae
GBGL0227-06	AF279217	Chrysoritis	zeuxo	Lycaenidae
GBGL0237-06	AF279227	Chrysoritis	zonarius	Lycaenidae
GBGL0059-06	AB195511	Chrysozephyrus	smaragdinus	Lycaenidae
GBGL1451-06	DQ102703	Coreana	raphaelis	Lycaenidae
GBGL0230-06	AF279220	Crudaria	leroma	Lycaenidae
GBGL0856-06	AY556979	Cupido	osiris	Lycaenidae
GBGL1349-06	DQ018942	Curetis	bulis	Lycaenidae
GBGL0679-06	AY496802	Cyaniris	semiargus	Lycaenidae
MHMXH770-07	95-SRNP-4982	Cyanophrys	fusius	Lycaenidae
MHCYA058-07	01-SRNP-5613	Cyanophrys	goodsoni	Lycaenidae
MHMXH789-07	99-SRNP-2302	Cyanophrys	herodotus	Lycaenidae
MHCYA060-07	05-SRNP-35330	Cyanophrys	longula	Lycaenidae
GBGL5101-08	DQ018947	Echinargus	isola	Lycaenidae
MHMXH785-07	97-SRNP-3124	Electrostrymon	mathewi	Lycaenidae
MHAMB093-06	05-SRNP-45844	Erora	carla	Lycaenidae
GBGL4142-07	DQ456570	Erysichton	lineata	Lycaenidae
GBGL4140-07	DQ456572	Erysichton	palmyra	Lycaenidae
MHMXB205-06	00-SRNP-4576	Eumaeus	godartii	Lycaenidae
GBGL0681-06	AY496804	Eumedonia	persephatta	Lycaenidae
GBGL1144-06	AY675412	Euphilotes	battoides	Lycaenidae
GBGL1142-06	AY675410	Euphilotes	enoptes	Lycaenidae
MHMXC380-06	05-SRNP-19017	Evenus	regalis	Lycaenidae
GBGL0087-06	AB195539	Favonius	cognatus	Lycaenidae
GBGL0085-06	AB195537	Favonius	jezoensis	Lycaenidae
GBGL0083-06	AB195535	Favonius	korshunovi	Lycaenidae
GBGL0079-06	AB195531	Favonius	leechi	Lycaenidae
GBGL0076-06	AB195528	Favonius	orientalis	Lycaenidae
GBGL0064-06	AB195516	Favonius	saphirinus	Lycaenidae
GBGL0073-06	AB195525	Favonius	taxila	Lycaenidae
GBGL0072-06	AB195524	Favonius	ultramarinus	Lycaenidae
GBGL0080-06	AB195532	Favonius	yuasai	Lycaenidae
GBGL4453-07	AY235898	Flos	anniella	Lycaenidae
MHCYA045-07	01-SRNP-9600	Gargina	thyesta	Lycaenidae
GBGL1145-06	AY675413	Glaucopsyche	alexis	Lycaenidae
LPSOB163-08	PPBP-1162	Glaucopsyche	lygdamus	Lycaenidae
GBGL0060-06	AB195512	Hypaurotis	crysalus	Lycaenidae
GBGL3938-07	DQ456523	Hypochrysops	miskini	Lycaenidae
GBGL1146-06	AY675414	Iolana	iolas	Lycaenidae
GBGL3968-07	DQ456493	Jalmenus	aridus	Lycaenidae
GBGL3966-07	DQ456495	Jalmenus	clementi	Lycaenidae
GBGL5252-09	DQ456498	Jalmenus	daemeli	Lycaenidae
GBGL3957-07	DQ456504	Jalmenus	eichhorni	Lycaenidae
GBGL3706-06	DQ842494	Jalmenus	eubulus	Lycaenidae
GBGL3707-06	DQ842495	Jalmenus	evagoras	Lycaenidae
GBGL3953-07	DQ456508	Jalmenus	icilius	Lycaenidae
GBGL3950-07	DQ456511	Jalmenus	ictinus	Lycaenidae
GBGL3948-07	DQ456513	Jalmenus	inous	Lycaenidae
GBGL5249-09	DQ456515	Jalmenus	lithochroa	Lycaenidae
GBGL5247-09	DQ456517	Jalmenus	pseudictinus	Lycaenidae
GBGL0058-06	AB195510	Japonica	onoi	Lycaenidae
GBGL0955-06	AY557078	Kretania	eurypilus	Lycaenidae
GBGL5314-09	EU919309	Lampides	boeticus	Lycaenidae
MHMXE596-07	06-SRNP-32731	Laothus	barajo	Lycaenidae
GBGL0825-06	AY556948	Leptotes	pirithous	Lycaenidae
GBGL1347-06	DQ018940	Liphyra	brassolis	Lycaenidae
GBGL5344-09	EU409399	Lycaeides	alpine	Lycaenidae
GBGL0682-06	AY496805	Lycaeides	argyrognomon	Lycaenidae
GBGL0683-06	AY496806	Lycaeides	idas	Lycaenidae
GBGL6112-09	EU409391	Lycaeides	melissa	Lycaenidae
GBGL0749-06	AY556872	Lycaena	alciphron	Lycaenidae
GBGL0753-06	AY556876	Lycaena	asabinus	Lycaenidae
GBGL0767-06	AY556890	Lycaena	candens	Lycaenidae
GBGL5105-09	FJ462781	Lycaena	dispar	Lycaenidae
GBGL1310-06	AY954562	Lycaena	helloides	Lycaenidae
GBGL0848-06	AY556971	Lycaena	phlaeas	Lycaenidae
GBGL0865-06	AY556988	Lycaena	thersamon	Lycaenidae
GBGL0993-06	AY557116	Lycaena	thetis	Lycaenidae
GBGL0888-06	AY557011	Lycaena	tityrus	Lycaenidae
GBGL0992-06	AY557115	Lycaena	virgaureae	Lycaenidae
GBGL0828-06	AY556951	Lysandra	albicans	Lycaenidae
GBGL0820-06	AY556943	Lysandra	bellargus	Lycaenidae
GBGL1009-06	AY557132	Lysandra	caelestissimus	Lycaenidae
GBGL0685-06	AY496808	Lysandra	caucasica	Lycaenidae
GBGL0822-06	AY556945	Lysandra	coridon	Lycaenidae
GBGL0991-06	AY557114	Lysandra	corydonius	Lycaenidae
GBGL1010-06	AY557133	Lysandra	gennargenti	Lycaenidae
GBGL0870-06	AY556993	Lysandra	ossmar	Lycaenidae
GBGL0887-06	AY557010	Lysandra	syriaca	Lycaenidae
GBGL1136-06	AY675404	Maculinea	alcon	Lycaenidae
GBGL1134-06	AY675402	Maculinea	arion	Lycaenidae
GBGL1170-06	AY675438	Maculinea	arionides	Lycaenidae
GBGL1141-06	AY675409	Maculinea	cyanecula	Lycaenidae
GBGL1135-06	AY675403	Maculinea	nausithous	Lycaenidae
GBGL1147-06	AY675415	Maculinea	rebeli	Lycaenidae
GBGL1169-06	AY675437	Maculinea	teleius	Lycaenidae
GBGL0860-06	AY556983	Meleageria	daphnis	Lycaenidae
GBGL0791-06	AY556914	Meleageria	marcida	Lycaenidae
MHMXH792-07	97-SRNP-3144	Michaelus	jebus	Lycaenidae
MHCYA019-07	01-SRNP-4059	Michaelus	phoenissa	Lycaenidae
GBGL1348-06	DQ018941	Miletus	ancon	Lycaenidae
GBGL5196-09	FJ204402	Miletus	biggsii	Lycaenidae
GBGL5194-09	FJ204404	Miletus	mallus	Lycaenidae
MHMXH782-07	96-SRNP-620	Ministrymon	arola	Lycaenidae
MHMXH784-07	97-SRNP-3930	Ministrymon	clytie	Lycaenidae
MHCYA043-07	03-SRNP-12328	Ministrymon	phrutus	Lycaenidae
GBGL4147-07	DQ456565	Neolucia	agricola	Lycaenidae
GBGL4145-07	DQ456567	Neolucia	hobartensis	Lycaenidae
GBGL4144-07	DQ456568	Neolucia	mathewi	Lycaenidae
GBGL0688-06	AY496811	Neolysandra	alexander	Lycaenidae
GBGL0905-06	AY557028	Neolysandra	coelestina	Lycaenidae
GBGL0812-06	AY556935	Neolysandra	corona	Lycaenidae
GBGL1012-06	AY557135	Neolysandra	diana	Lycaenidae
GBGL0954-06	AY557077	Neolysandra	fatima	Lycaenidae
GBGL0061-06	AB195513	Neozephyrus	japonicus	Lycaenidae
MHMXC379-06	05-SRNP-30726	Nicolaea	ophia	Lycaenidae
MHCYA021-07	97-SRNP-6783	Oenomaus	Robbins01	Lycaenidae
GBGL6462-09	EF116960	Ogyris	amaryllis	Lycaenidae
GBGL3937-07	DQ456524	Ogyris	idmo	Lycaenidae
MHCYA048-07	02-SRNP-27558	Ostrinotes	halciones	Lycaenidae
GBGL1174-06	AY675442	Otnjukovia	tatjana	Lycaenidae
[truncated: 3,428 more rows]
